# Supplementary material for: 13C-Metabolic flux analysis detected a hyperoxemia-induced reduction of tricarboxylic acid cycle metabolism in granulocytes during two models of porcine acute subdural hematoma and hemorrhagic shock
Source: Front Immunol. 2024 Jan 9;14:1319986. doi: 10.3389/fimmu.2023.1319986 (PMC10850868; doi:10.3389/fimmu.2023.1319986)
Supplement: Supplementary file 2 [file Table_1.xlsx]

## Sheet: CMDs_Replicates
SampleName	Strain	Weigth	Sex	Treatment	CellType	Incubation[h]	Tracer	MTP	Metabolite	m/z	m+0	m+1	m+2	m+3	m+4	m+5	m+6
320	FBM	85	f	Normoxia	PBMCs	2	1,2-13C2 Glucose	1	glutamate	432	0.865944	0.0719565	0.0562492	0.00518808	0.000874646	-0.000203389
320	FBM	85	f	Normoxia	PBMCs	2	1,2-13C2 Glucose	1	glutamate	432	0.862939	0.0738268	0.0580367	0.00385592	0.00129741	0.000191081
320	FBM	85	f	Normoxia	PBMCs	2	1,2-13C2 Glucose	2	glutamate	432	0.891231	0.0633918	0.0421383	0.00265138	0.00065933	-3.06516e-05
320	FBM	85	f	Normoxia	PBMCs	2	1,2-13C2 Glucose	2	glutamate	432	0.89187	0.0632932	0.0415855	0.00258278	0.000815289	-0.000104385
320	FBM	85	f	Normoxia	PBMCs	2	13C6 Glucose	1	glutamate	432	0.799634	0.073094	0.105711	0.0150388	0.00662774	0.000208352
320	FBM	85	f	Normoxia	PBMCs	2	13C6 Glucose	1	glutamate	432	0.800247	0.0704973	0.107962	0.015286	0.00580918	0.000501685
320	FBM	85	f	Normoxia	PBMCs	2	13C6 Glucose	2	glutamate	432	0.837535	0.0687764	0.0806633	0.00885207	0.00432797	8.25247e-05
320	FBM	85	f	Normoxia	PBMCs	2	13C6 Glucose	2	glutamate	432	0.837608	0.0687709	0.0805053	0.00906476	0.00414269	0.000136214
320	FBM	85	f	Normoxia	PBMCs	2	13C5 Glutamine	1	glutamate	432	0.54613	0.0635083	0.0296996	0.103626	0.014067	0.274521
320	FBM	85	f	Normoxia	PBMCs	2	13C5 Glutamine	1	glutamate	432	0.546331	0.063661	0.0294106	0.104771	0.0149768	0.272304
320	FBM	85	f	Normoxia	PBMCs	2	13C5 Glutamine	2	glutamate	432	0.614334	0.0673204	0.0273466	0.0976574	0.0112851	0.205837
320	FBM	85	f	Normoxia	PBMCs	2	13C5 Glutamine	2	glutamate	432	0.614476	0.0667422	0.027156	0.0982301	0.0111592	0.206099
320	FBM	85	f	Normoxia	Gran	2	1,2-13C2 Glucose	2	glutamate	432	0.893411	0.0636044	0.0389646	0.00298537	0.00102892	0.000105466
320	FBM	85	f	Normoxia	Gran	2	1,2-13C2 Glucose	2	glutamate	432	0.894501	0.0633114	0.0386356	0.00278934	0.000608497	0.000193294
320	FBM	85	f	Normoxia	Gran	2	13C6 Glucose	2	glutamate	432	0.848922	0.066511	0.071937	0.00859279	0.00395773	0.000357685
320	FBM	85	f	Normoxia	Gran	2	13C6 Glucose	2	glutamate	432	0.847191	0.0681414	0.0724424	0.00831495	0.00380019	0.000335439
320	FBM	85	f	Normoxia	Gran	2	13C5 Glutamine	2	glutamate	432	0.651558	0.0647562	0.0247459	0.0889727	0.0100002	0.181069
320	FBM	85	f	Normoxia	Gran	2	13C5 Glutamine	2	glutamate	432	0.650583	0.0666701	0.0242483	0.0892088	0.00931144	0.180971
320	FBM	85	f	Normoxia	PBMCs	2	1,2-13C2 Glucose	1	glutamate	330	0.876836	0.0673563	0.050107	0.0053376	0.000533645
320	FBM	85	f	Normoxia	PBMCs	2	1,2-13C2 Glucose	1	glutamate	330	0.87558	0.0678602	0.0507804	0.00515974	0.000655956
320	FBM	85	f	Normoxia	PBMCs	2	1,2-13C2 Glucose	2	glutamate	330	0.902566	0.0598046	0.0353291	0.00210587	0.000348323
320	FBM	85	f	Normoxia	PBMCs	2	1,2-13C2 Glucose	2	glutamate	330	0.902574	0.059546	0.0352986	0.00239271	0.000335437
320	FBM	85	f	Normoxia	PBMCs	2	13C6 Glucose	1	glutamate	330	0.811361	0.0768314	0.0943755	0.016916	0.000982537
320	FBM	85	f	Normoxia	PBMCs	2	13C6 Glucose	1	glutamate	330	0.810409	0.0783695	0.0933656	0.0164881	0.00174999
320	FBM	85	f	Normoxia	PBMCs	2	13C6 Glucose	2	glutamate	330	0.8486	0.0712811	0.0700263	0.00970962	0.000671513
320	FBM	85	f	Normoxia	PBMCs	2	13C6 Glucose	2	glutamate	330	0.850065	0.0698547	0.0701351	0.00955302	0.000715334
320	FBM	85	f	Normoxia	PBMCs	2	13C5 Glutamine	1	glutamate	330	0.551505	0.076962	0.109697	0.0132577	0.269621
320	FBM	85	f	Normoxia	PBMCs	2	13C5 Glutamine	1	glutamate	330	0.551559	0.0759545	0.108782	0.014323	0.270708
320	FBM	85	f	Normoxia	PBMCs	2	13C5 Glutamine	2	glutamate	330	0.623733	0.077614	0.101906	0.00959534	0.203292
320	FBM	85	f	Normoxia	PBMCs	2	13C5 Glutamine	2	glutamate	330	0.6233	0.0776615	0.101313	0.00969291	0.204371
320	FBM	85	f	Normoxia	Gran	2	1,2-13C2 Glucose	2	glutamate	330	0.902317	0.0595299	0.0344711	0.00374915	5.22839e-05
320	FBM	85	f	Normoxia	Gran	2	1,2-13C2 Glucose	2	glutamate	330	0.90191	0.0609132	0.0336487	0.00334641	0.000325682
320	FBM	85	f	Normoxia	Gran	2	13C6 Glucose	2	glutamate	330	0.857434	0.0693242	0.0622293	0.0103453	0.00107364
320	FBM	85	f	Normoxia	Gran	2	13C6 Glucose	2	glutamate	330	0.857605	0.0691509	0.0627299	0.0102135	0.000634901
320	FBM	85	f	Normoxia	Gran	2	13C5 Glutamine	2	glutamate	330	0.65863	0.0738336	0.0925856	0.0093541	0.179666
320	FBM	85	f	Normoxia	Gran	2	13C5 Glutamine	2	glutamate	330	0.657403	0.0752224	0.0923827	0.00998283	0.1787
320	FBM	85	f	Normoxia	PBMCs	2	1,2-13C2 Glucose	1	aspartate	418	0.897985	0.0609206	0.0369509	0.00388316	0.000812249
320	FBM	85	f	Normoxia	PBMCs	2	1,2-13C2 Glucose	1	aspartate	418	0.893219	0.0641073	0.0388499	0.00436868	-0.000301759
320	FBM	85	f	Normoxia	PBMCs	2	1,2-13C2 Glucose	2	aspartate	418	0.914666	0.0568898	0.0259519	0.00259561	0.000157721
320	FBM	85	f	Normoxia	PBMCs	2	1,2-13C2 Glucose	2	aspartate	418	0.914561	0.0568406	0.0265731	0.00185779	0.000373067
320	FBM	85	f	Normoxia	PBMCs	2	13C6 Glucose	1	aspartate	418	0.847623	0.0684789	0.0734351	0.0105707	0.000465226
320	FBM	85	f	Normoxia	PBMCs	2	13C6 Glucose	1	aspartate	418	0.846612	0.0684343	0.0740834	0.0106271	0.000978773
320	FBM	85	f	Normoxia	PBMCs	2	13C6 Glucose	2	aspartate	418	0.877813	0.0622489	0.0519703	0.00800908	0.000415694
320	FBM	85	f	Normoxia	PBMCs	2	13C6 Glucose	2	aspartate	418	0.875355	0.0637008	0.0531267	0.0079229	0.000251888
320	FBM	85	f	Normoxia	PBMCs	2	13C5 Glutamine	1	aspartate	418	0.59551	0.0721244	0.0945659	0.0201277	0.24606
320	FBM	85	f	Normoxia	PBMCs	2	13C5 Glutamine	1	aspartate	418	0.598196	0.0683156	0.0948357	0.0197551	0.247106
320	FBM	85	f	Normoxia	PBMCs	2	13C5 Glutamine	2	aspartate	418	0.680041	0.0724783	0.0880883	0.0118457	0.167017
320	FBM	85	f	Normoxia	PBMCs	2	13C5 Glutamine	2	aspartate	418	0.680946	0.0728861	0.0872457	0.0112812	0.166706
320	FBM	85	f	Normoxia	Gran	2	1,2-13C2 Glucose	2	aspartate	418	0.91533	0.0560777	0.0256936	0.00296261	0.000260068
320	FBM	85	f	Normoxia	Gran	2	1,2-13C2 Glucose	2	aspartate	418	0.914815	0.0551848	0.0290279	0.00170767	-0.000457732
320	FBM	85	f	Normoxia	Gran	2	13C6 Glucose	2	aspartate	418	0.881604	0.0616454	0.048943	0.00746579	0.000839864
320	FBM	85	f	Normoxia	Gran	2	13C6 Glucose	2	aspartate	418	0.882746	0.0597734	0.0493699	0.0081513	0.000457985
320	FBM	85	f	Normoxia	Gran	2	13C5 Glutamine	2	aspartate	418	0.709272	0.0647346	0.0766238	0.0104804	0.156692
320	FBM	85	f	Normoxia	Gran	2	13C5 Glutamine	2	aspartate	418	0.708498	0.0645127	0.0748283	0.0116968	0.158475
320	FBM	85	f	Normoxia	PBMCs	2	1,2-13C2 Glucose	1	aspartate	390	0.914098	0.0648922	0.0228986	-0.000745618
320	FBM	85	f	Normoxia	PBMCs	2	1,2-13C2 Glucose	1	aspartate	390	0.911446	0.0655049	0.0229123	0.000578789
320	FBM	85	f	Normoxia	PBMCs	2	1,2-13C2 Glucose	2	aspartate	390	0.923422	0.0595593	0.0159058	0.000811248
320	FBM	85	f	Normoxia	PBMCs	2	1,2-13C2 Glucose	2	aspartate	390	0.925129	0.0580555	0.0153193	0.00160152
320	FBM	85	f	Normoxia	PBMCs	2	13C6 Glucose	1	aspartate	390	0.865971	0.0893243	0.0437141	0.00307251
320	FBM	85	f	Normoxia	PBMCs	2	13C6 Glucose	1	aspartate	390	0.861314	0.0929308	0.0444979	0.00218146
320	FBM	85	f	Normoxia	PBMCs	2	13C6 Glucose	2	aspartate	390	0.888753	0.0779027	0.0319085	0.00171974
320	FBM	85	f	Normoxia	PBMCs	2	13C6 Glucose	2	aspartate	390	0.887985	0.076868	0.0325784	0.00304413
320	FBM	85	f	Normoxia	PBMCs	2	13C5 Glutamine	1	aspartate	390	0.611368	0.100872	0.0612961	0.255362
320	FBM	85	f	Normoxia	PBMCs	2	13C5 Glutamine	1	aspartate	390	0.610048	0.100259	0.0618563	0.256351
320	FBM	85	f	Normoxia	PBMCs	2	13C5 Glutamine	2	aspartate	390	0.695007	0.0992665	0.0519924	0.173251
320	FBM	85	f	Normoxia	PBMCs	2	13C5 Glutamine	2	aspartate	390	0.693849	0.0990511	0.0521353	0.173621
320	FBM	85	f	Normoxia	Gran	2	1,2-13C2 Glucose	2	aspartate	390	0.933838	0.0525646	0.0126815	0.00265211
320	FBM	85	f	Normoxia	Gran	2	1,2-13C2 Glucose	2	aspartate	390	0.932775	0.0489544	0.0157622	0.00311259
320	FBM	85	f	Normoxia	Gran	2	13C6 Glucose	2	aspartate	390	0.899442	0.0718423	0.0295072	0.000343793
320	FBM	85	f	Normoxia	Gran	2	13C6 Glucose	2	aspartate	390	0.906236	0.0622448	0.0290993	0.00322435
320	FBM	85	f	Normoxia	Gran	2	13C5 Glutamine	2	aspartate	390	0.727688	0.0852074	0.0460173	0.159231
320	FBM	85	f	Normoxia	Gran	2	13C5 Glutamine	2	aspartate	390	0.725532	0.0852895	0.0453868	0.16232
320	FBM	85	f	Normoxia	PBMCs	2	1,2-13C2 Glucose	1	aspartate	302	0.947431	0.0343224	0.020252
320	FBM	85	f	Normoxia	PBMCs	2	1,2-13C2 Glucose	1	aspartate	302	0.949076	0.0328047	0.0200146
320	FBM	85	f	Normoxia	PBMCs	2	1,2-13C2 Glucose	2	aspartate	302	0.958079	0.0291058	0.0144347
320	FBM	85	f	Normoxia	PBMCs	2	1,2-13C2 Glucose	2	aspartate	302	0.957464	0.0298428	0.0139437
320	FBM	85	f	Normoxia	PBMCs	2	13C6 Glucose	1	aspartate	302	0.918732	0.0436583	0.0408798
320	FBM	85	f	Normoxia	PBMCs	2	13C6 Glucose	1	aspartate	302	0.922049	0.0396665	0.0417486
320	FBM	85	f	Normoxia	PBMCs	2	13C6 Glucose	2	aspartate	302	0.935244	0.0380312	0.0295137
320	FBM	85	f	Normoxia	PBMCs	2	13C6 Glucose	2	aspartate	302	0.935581	0.0375353	0.0289477
320	FBM	85	f	Normoxia	PBMCs	2	13C5 Glutamine	1	aspartate	302	0.667764	0.0507196	0.30407
320	FBM	85	f	Normoxia	PBMCs	2	13C5 Glutamine	1	aspartate	302	0.665396	0.0516386	0.305761
320	FBM	85	f	Normoxia	PBMCs	2	13C5 Glutamine	2	aspartate	302	0.744457	0.0516027	0.216699
320	FBM	85	f	Normoxia	PBMCs	2	13C5 Glutamine	2	aspartate	302	0.746597	0.0487885	0.217802
320	FBM	85	f	Normoxia	Gran	2	1,2-13C2 Glucose	2	aspartate	302	0.963394	0.0239884	0.0136899
320	FBM	85	f	Normoxia	Gran	2	1,2-13C2 Glucose	2	aspartate	302	0.961831	0.0263731	0.0125032
320	FBM	85	f	Normoxia	Gran	2	13C6 Glucose	2	aspartate	302	0.940899	0.0321157	0.0295142
320	FBM	85	f	Normoxia	Gran	2	13C6 Glucose	2	aspartate	302	0.941554	0.0332979	0.027072
320	FBM	85	f	Normoxia	Gran	2	13C5 Glutamine	2	aspartate	302	0.771563	0.0417194	0.201071
320	FBM	85	f	Normoxia	Gran	2	13C5 Glutamine	2	aspartate	302	0.771619	0.0423043	0.199888
320	FBM	85	f	Normoxia	PBMCs	2	1,2-13C2 Glucose	1	lactate	261	0.882472	0.0348265	0.0881856	-0.000237197
320	FBM	85	f	Normoxia	PBMCs	2	1,2-13C2 Glucose	1	lactate	261	0.878816	0.0329323	0.0940028	-0.000148344
320	FBM	85	f	Normoxia	PBMCs	2	1,2-13C2 Glucose	2	lactate	261	0.793849	0.0435753	0.169913	0.00364873
320	FBM	85	f	Normoxia	PBMCs	2	1,2-13C2 Glucose	2	lactate	261	0.793745	0.0434942	0.16995	0.00383208
320	FBM	85	f	Normoxia	PBMCs	2	13C6 Glucose	1	lactate	261	0.823177	0.0336123	0.0113953	0.162681
320	FBM	85	f	Normoxia	PBMCs	2	13C6 Glucose	1	lactate	261	0.821209	0.033948	0.0108484	0.165321
320	FBM	85	f	Normoxia	PBMCs	2	13C6 Glucose	2	lactate	261	0.643824	0.0638953	0.0466568	0.305357
320	FBM	85	f	Normoxia	PBMCs	2	13C6 Glucose	2	lactate	261	0.646696	0.0637545	0.0462158	0.30251
320	FBM	85	f	Normoxia	PBMCs	2	13C5 Glutamine	1	lactate	261	0.966446	0.0327438	-0.000154603	0.00108372
320	FBM	85	f	Normoxia	PBMCs	2	13C5 Glutamine	1	lactate	261	0.966747	0.03166	0.00066443	0.00109136
320	FBM	85	f	Normoxia	PBMCs	2	13C5 Glutamine	2	lactate	261	0.965751	0.0326226	0.000989935	0.000764741
320	FBM	85	f	Normoxia	PBMCs	2	13C5 Glutamine	2	lactate	261	0.966082	0.0319719	0.00121859	0.000888423
320	FBM	85	f	Normoxia	Gran	2	1,2-13C2 Glucose	2	lactate	261	0.879619	0.0387325	0.0850827	0.00208118
320	FBM	85	f	Normoxia	Gran	2	1,2-13C2 Glucose	2	lactate	261	0.878576	0.0389665	0.0863538	0.0016107
320	FBM	85	f	Normoxia	Gran	2	13C6 Glucose	2	lactate	261	0.760521	0.0534085	0.031098	0.192759
320	FBM	85	f	Normoxia	Gran	2	13C6 Glucose	2	lactate	261	0.758141	0.0537597	0.0311394	0.195206
320	FBM	85	f	Normoxia	Gran	2	13C5 Glutamine	2	lactate	261	0.967294	0.0318564	0.000646909	0.000199724
320	FBM	85	f	Normoxia	Gran	2	13C5 Glutamine	2	lactate	261	0.968082	0.0316619	-0.000239043	0.000492117
320	FBM	85	f	Normoxia	PBMCs	2	1,2-13C2 Glucose	1	lactate	233	0.895574	0.0221786	0.0884276
320	FBM	85	f	Normoxia	PBMCs	2	1,2-13C2 Glucose	1	lactate	233	0.885599	0.0222051	0.099578
320	FBM	85	f	Normoxia	PBMCs	2	1,2-13C2 Glucose	2	lactate	233	0.80707	0.0283367	0.176533
320	FBM	85	f	Normoxia	PBMCs	2	1,2-13C2 Glucose	2	lactate	233	0.80748	0.0281828	0.17633
320	FBM	85	f	Normoxia	PBMCs	2	13C6 Glucose	1	lactate	233	0.803281	0.0248925	0.185384
320	FBM	85	f	Normoxia	PBMCs	2	13C6 Glucose	1	lactate	233	0.804778	0.0249125	0.183977
320	FBM	85	f	Normoxia	PBMCs	2	13C6 Glucose	2	lactate	233	0.651299	0.0329161	0.338575
320	FBM	85	f	Normoxia	PBMCs	2	13C6 Glucose	2	lactate	233	0.650294	0.0331752	0.339297
320	FBM	85	f	Normoxia	PBMCs	2	13C5 Glutamine	1	lactate	233	0.977197	0.0212038	0.00191086
320	FBM	85	f	Normoxia	PBMCs	2	13C5 Glutamine	1	lactate	233	0.976943	0.0216387	0.00167792
320	FBM	85	f	Normoxia	PBMCs	2	13C5 Glutamine	2	lactate	233	0.975225	0.0224366	0.00252795
320	FBM	85	f	Normoxia	PBMCs	2	13C5 Glutamine	2	lactate	233	0.975486	0.0223894	0.00230041
320	FBM	85	f	Normoxia	Gran	2	1,2-13C2 Glucose	2	lactate	233	0.893507	0.0254594	0.0873536
320	FBM	85	f	Normoxia	Gran	2	1,2-13C2 Glucose	2	lactate	233	0.890647	0.0259411	0.0900298
320	FBM	85	f	Normoxia	Gran	2	13C6 Glucose	2	lactate	233	0.765024	0.0285036	0.221727
320	FBM	85	f	Normoxia	Gran	2	13C6 Glucose	2	lactate	233	0.764017	0.0303911	0.221022
320	FBM	85	f	Normoxia	Gran	2	13C5 Glutamine	2	lactate	233	0.976091	0.0224303	0.00185434
320	FBM	85	f	Normoxia	Gran	2	13C5 Glutamine	2	lactate	233	0.977327	0.0216694	0.00122646
321	FBM	82	mc	Normoxia	PBMCs	2	1,2-13C2 Glucose	2	glutamate	432	0.912717	0.058182	0.0272885	0.00161791	0.000178523	-1.93224e-05
321	FBM	82	mc	Normoxia	PBMCs	2	1,2-13C2 Glucose	2	glutamate	432	0.912873	0.0580807	0.0271786	0.00154322	0.000334673	-5.22142e-05
321	FBM	82	mc	Normoxia	PBMCs	2	13C6 Glucose	2	glutamate	432	0.878456	0.0637995	0.0508574	0.0048541	0.00203367	3.05387e-06
321	FBM	82	mc	Normoxia	PBMCs	2	13C6 Glucose	2	glutamate	432	0.879152	0.0632387	0.0508186	0.00482559	0.00195125	3.44165e-05
321	FBM	82	mc	Normoxia	PBMCs	2	13C5 Glutamine	2	glutamate	432	0.647105	0.0717843	0.0259461	0.0872525	0.00924635	0.17952
321	FBM	82	mc	Normoxia	PBMCs	2	13C5 Glutamine	2	glutamate	432	0.648402	0.0708645	0.0261212	0.0870673	0.00918155	0.1791
321	FBM	82	mc	Normoxia	Gran	2	1,2-13C2 Glucose	2	glutamate	432	0.892421	0.0621643	0.0414102	0.00295725	0.000765937	0.00040274
321	FBM	82	mc	Normoxia	Gran	2	1,2-13C2 Glucose	2	glutamate	432	0.89126	0.0637086	0.0409507	0.00268672	0.00105245	0.000448676
321	FBM	82	mc	Normoxia	Gran	2	13C6 Glucose	2	glutamate	432	0.844375	0.068075	0.0750387	0.00783573	0.00398377	0.000923807
321	FBM	82	mc	Normoxia	Gran	2	13C6 Glucose	2	glutamate	432	0.844638	0.067759	0.0746107	0.00865171	0.00372311	0.000765961
321	FBM	82	mc	Normoxia	Gran	2	13C5 Glutamine	2	glutamate	432	0.65554	0.0703525	0.0258453	0.0892771	0.00873743	0.170054
321	FBM	82	mc	Normoxia	Gran	2	13C5 Glutamine	2	glutamate	432	0.657502	0.0701891	0.0249711	0.0885579	0.0091623	0.169435
321	FBM	82	mc	Normoxia	PBMCs	2	1,2-13C2 Glucose	2	glutamate	330	0.922986	0.053559	0.0221182	0.00118929	0.00027882
321	FBM	82	mc	Normoxia	PBMCs	2	1,2-13C2 Glucose	2	glutamate	330	0.922189	0.0540083	0.0224425	0.00116188	0.00031641
321	FBM	82	mc	Normoxia	PBMCs	2	13C6 Glucose	2	glutamate	330	0.890026	0.0610357	0.0439352	0.00464936	0.000596546
321	FBM	82	mc	Normoxia	PBMCs	2	13C6 Glucose	2	glutamate	330	0.88994	0.0608997	0.0437602	0.00491774	0.000671675
321	FBM	82	mc	Normoxia	PBMCs	2	13C5 Glutamine	2	glutamate	330	0.658236	0.081249	0.0893402	0.00796378	0.177533
321	FBM	82	mc	Normoxia	PBMCs	2	13C5 Glutamine	2	glutamate	330	0.657265	0.0815627	0.0894982	0.00807949	0.177784
321	FBM	82	mc	Normoxia	Gran	2	1,2-13C2 Glucose	2	glutamate	330	0.900553	0.0612131	0.035759	0.00273839	-0.00016247
321	FBM	82	mc	Normoxia	Gran	2	1,2-13C2 Glucose	2	glutamate	330	0.902075	0.0602604	0.0347608	0.00308113	1.1417e-05
321	FBM	82	mc	Normoxia	Gran	2	13C6 Glucose	2	glutamate	330	0.856084	0.0699076	0.0646385	0.00934115	0.00041238
321	FBM	82	mc	Normoxia	Gran	2	13C6 Glucose	2	glutamate	330	0.856248	0.0700232	0.0639553	0.00949924	0.000678766
321	FBM	82	mc	Normoxia	Gran	2	13C5 Glutamine	2	glutamate	330	0.663243	0.0800112	0.0915417	0.00853237	0.16997
321	FBM	82	mc	Normoxia	Gran	2	13C5 Glutamine	2	glutamate	330	0.66212	0.0809528	0.092831	0.00820573	0.169006
321	FBM	82	mc	Normoxia	PBMCs	2	1,2-13C2 Glucose	2	aspartate	418	0.92949	0.0514389	0.01816	0.000934231	6.83616e-05
321	FBM	82	mc	Normoxia	PBMCs	2	1,2-13C2 Glucose	2	aspartate	418	0.928965	0.0518576	0.0177218	0.00183103	-0.00031773
321	FBM	82	mc	Normoxia	PBMCs	2	13C6 Glucose	2	aspartate	418	0.904486	0.0587325	0.0319739	0.00544464	-0.000340581
321	FBM	82	mc	Normoxia	PBMCs	2	13C6 Glucose	2	aspartate	418	0.90433	0.0582301	0.0329114	0.00536246	-0.00064006
321	FBM	82	mc	Normoxia	PBMCs	2	13C5 Glutamine	2	aspartate	418	0.69659	0.0767151	0.082894	0.0111243	0.149885
321	FBM	82	mc	Normoxia	PBMCs	2	13C5 Glutamine	2	aspartate	418	0.695547	0.0779731	0.0836294	0.0104048	0.149829
321	FBM	82	mc	Normoxia	Gran	2	1,2-13C2 Glucose	2	aspartate	418	0.915833	0.0568752	0.0266081	0.00122637	-0.000491755
321	FBM	82	mc	Normoxia	Gran	2	1,2-13C2 Glucose	2	aspartate	418	0.919694	0.0534127	0.0268031	0.000509756	-0.000435359
321	FBM	82	mc	Normoxia	Gran	2	13C6 Glucose	2	aspartate	418	0.884561	0.0654699	0.0440967	0.00548051	0.000947955
321	FBM	82	mc	Normoxia	Gran	2	13C6 Glucose	2	aspartate	418	0.881519	0.0656913	0.0480224	0.00491447	0.00011167
321	FBM	82	mc	Normoxia	Gran	2	13C5 Glutamine	2	aspartate	418	0.709877	0.0730799	0.0808841	0.0085227	0.14479
321	FBM	82	mc	Normoxia	Gran	2	13C5 Glutamine	2	aspartate	418	0.706105	0.0748428	0.0814563	0.00973425	0.14511
321	FBM	82	mc	Normoxia	PBMCs	2	1,2-13C2 Glucose	2	aspartate	390	0.942644	0.0492364	0.00895525	-0.00159842
321	FBM	82	mc	Normoxia	PBMCs	2	1,2-13C2 Glucose	2	aspartate	390	0.942333	0.0490767	0.00874513	-0.000710328
321	FBM	82	mc	Normoxia	PBMCs	2	13C6 Glucose	2	aspartate	390	0.92012	0.0610734	0.0194597	-0.000947131
321	FBM	82	mc	Normoxia	PBMCs	2	13C6 Glucose	2	aspartate	390	0.919126	0.064267	0.0166018	-0.000244767
321	FBM	82	mc	Normoxia	PBMCs	2	13C5 Glutamine	2	aspartate	390	0.71096	0.102243	0.0501901	0.155323
321	FBM	82	mc	Normoxia	PBMCs	2	13C5 Glutamine	2	aspartate	390	0.710645	0.102914	0.0490993	0.155547
321	FBM	82	mc	Normoxia	Gran	2	1,2-13C2 Glucose	2	aspartate	390	0.950659	0.0416802	0.00644736	0.000228832
321	FBM	82	mc	Normoxia	Gran	2	1,2-13C2 Glucose	2	aspartate	390	0.941547	0.0500605	0.00634227	0.00142523
321	FBM	82	mc	Normoxia	Gran	2	13C6 Glucose	2	aspartate	390	0.917295	0.0590394	0.0197212	0.00392389
321	FBM	82	mc	Normoxia	Gran	2	13C6 Glucose	2	aspartate	390	0.916881	0.0582658	0.0210169	0.00417617
321	FBM	82	mc	Normoxia	Gran	2	13C5 Glutamine	2	aspartate	390	0.739326	0.0884161	0.0439642	0.145169
321	FBM	82	mc	Normoxia	Gran	2	13C5 Glutamine	2	aspartate	390	0.740104	0.0928162	0.0386051	0.146013
321	FBM	82	mc	Normoxia	PBMCs	2	1,2-13C2 Glucose	2	aspartate	302	0.96216	0.0280415	0.0108661
321	FBM	82	mc	Normoxia	PBMCs	2	1,2-13C2 Glucose	2	aspartate	302	0.962861	0.0278777	0.0104949
321	FBM	82	mc	Normoxia	PBMCs	2	13C6 Glucose	2	aspartate	302	0.948577	0.0343353	0.01945
321	FBM	82	mc	Normoxia	PBMCs	2	13C6 Glucose	2	aspartate	302	0.945751	0.0364677	0.0198702
321	FBM	82	mc	Normoxia	PBMCs	2	13C5 Glutamine	2	aspartate	302	0.762611	0.0515438	0.198313
321	FBM	82	mc	Normoxia	PBMCs	2	13C5 Glutamine	2	aspartate	302	0.765374	0.0497903	0.196739
321	FBM	82	mc	Normoxia	Gran	2	1,2-13C2 Glucose	2	aspartate	302	0.95955	0.0310989	0.0104465
321	FBM	82	mc	Normoxia	Gran	2	1,2-13C2 Glucose	2	aspartate	302	0.956536	0.0319261	0.0127492
321	FBM	82	mc	Normoxia	Gran	2	13C6 Glucose	2	aspartate	302	0.942486	0.0359886	0.0240835
321	FBM	82	mc	Normoxia	Gran	2	13C6 Glucose	2	aspartate	302	0.944713	0.0343283	0.0223346
321	FBM	82	mc	Normoxia	Gran	2	13C5 Glutamine	2	aspartate	302	0.768694	0.0522463	0.19316
321	FBM	82	mc	Normoxia	Gran	2	13C5 Glutamine	2	aspartate	302	0.776329	0.0478112	0.190388
321	FBM	82	mc	Normoxia	PBMCs	2	1,2-13C2 Glucose	2	lactate	261	0.794097	0.0428992	0.171094	0.00280709
321	FBM	82	mc	Normoxia	PBMCs	2	1,2-13C2 Glucose	2	lactate	261	0.794218	0.0426202	0.171121	0.00296704
321	FBM	82	mc	Normoxia	PBMCs	2	13C6 Glucose	2	lactate	261	0.627268	0.0667197	0.0492271	0.319281
321	FBM	82	mc	Normoxia	PBMCs	2	13C6 Glucose	2	lactate	261	0.627817	0.066783	0.0493435	0.318397
321	FBM	82	mc	Normoxia	PBMCs	2	13C5 Glutamine	2	lactate	261	0.9649	0.0326122	0.00116668	0.00161877
321	FBM	82	mc	Normoxia	PBMCs	2	13C5 Glutamine	2	lactate	261	0.964544	0.0325508	0.00172476	0.00148779
321	FBM	82	mc	Normoxia	Gran	2	1,2-13C2 Glucose	2	lactate	261	0.858853	0.0394698	0.106526	0.00194842
321	FBM	82	mc	Normoxia	Gran	2	1,2-13C2 Glucose	2	lactate	261	0.858113	0.039916	0.10692	0.0018584
321	FBM	82	mc	Normoxia	Gran	2	13C6 Glucose	2	lactate	261	0.728436	0.0564682	0.0348823	0.224072
321	FBM	82	mc	Normoxia	Gran	2	13C6 Glucose	2	lactate	261	0.728376	0.0563289	0.0345723	0.224672
321	FBM	82	mc	Normoxia	Gran	2	13C5 Glutamine	2	lactate	261	0.965836	0.0311479	0.00194384	0.00135875
321	FBM	82	mc	Normoxia	Gran	2	13C5 Glutamine	2	lactate	261	0.964991	0.0329991	0.00104391	0.00117679
321	FBM	82	mc	Normoxia	PBMCs	2	1,2-13C2 Glucose	2	lactate	233	0.809346	0.0280492	0.174453
321	FBM	82	mc	Normoxia	PBMCs	2	1,2-13C2 Glucose	2	lactate	233	0.809879	0.0278472	0.17383
321	FBM	82	mc	Normoxia	PBMCs	2	13C6 Glucose	2	lactate	233	0.639801	0.032871	0.350783
321	FBM	82	mc	Normoxia	PBMCs	2	13C6 Glucose	2	lactate	233	0.640032	0.0330266	0.350551
321	FBM	82	mc	Normoxia	PBMCs	2	13C5 Glutamine	2	lactate	233	0.97358	0.0233151	0.00325725
321	FBM	82	mc	Normoxia	PBMCs	2	13C5 Glutamine	2	lactate	233	0.973661	0.023022	0.00344554
321	FBM	82	mc	Normoxia	Gran	2	1,2-13C2 Glucose	2	lactate	233	0.87222	0.0264089	0.108861
321	FBM	82	mc	Normoxia	Gran	2	1,2-13C2 Glucose	2	lactate	233	0.871852	0.0266392	0.10904
321	FBM	82	mc	Normoxia	Gran	2	13C6 Glucose	2	lactate	233	0.735783	0.0303359	0.251238
321	FBM	82	mc	Normoxia	Gran	2	13C6 Glucose	2	lactate	233	0.735726	0.031	0.25022
321	FBM	82	mc	Normoxia	Gran	2	13C5 Glutamine	2	lactate	233	0.977873	0.021007	0.00103067
321	FBM	82	mc	Normoxia	Gran	2	13C5 Glutamine	2	lactate	233	0.976372	0.0229532	0.000657808
322	FBM	66	f	Normoxia	PBMCs	2	1,2-13C2 Glucose	1	glutamate	432	0.836311	0.0782429	0.0755768	0.00745194	0.0024887	0.000133406
322	FBM	66	f	Normoxia	PBMCs	2	1,2-13C2 Glucose	1	glutamate	432	0.836208	0.0787408	0.0752754	0.00738894	0.00242652	0.000139324
322	FBM	66	f	Normoxia	PBMCs	2	1,2-13C2 Glucose	2	glutamate	432	0.868024	0.0677828	0.0585161	0.00419003	0.00159691	1.36616e-05
322	FBM	66	f	Normoxia	PBMCs	2	1,2-13C2 Glucose	2	glutamate	432	0.868252	0.0674446	0.0585096	0.00443527	0.00147797	-1.72242e-05
322	FBM	66	f	Normoxia	PBMCs	2	1,2-13C2 Glucose	3	glutamate	432	0.874302	0.0729674	0.0468572	0.00469626	0.00128623	-1.42296e-05
322	FBM	66	f	Normoxia	PBMCs	2	1,2-13C2 Glucose	3	glutamate	432	0.875166	0.0720674	0.0469869	0.00444585	0.00134838	8.54842e-05
322	FBM	66	f	Normoxia	PBMCs	2	13C6 Glucose	1	glutamate	432	0.727961	0.0850704	0.147758	0.0251549	0.013748	0.00101616
322	FBM	66	f	Normoxia	PBMCs	2	13C6 Glucose	1	glutamate	432	0.728163	0.0847568	0.148077	0.0252881	0.0133432	0.00106105
322	FBM	66	f	Normoxia	PBMCs	2	13C6 Glucose	2	glutamate	432	0.782885	0.0764723	0.11785	0.015021	0.0075374	0.000665886
322	FBM	66	f	Normoxia	PBMCs	2	13C6 Glucose	2	glutamate	432	0.782934	0.0768229	0.117387	0.0151516	0.00758567	0.000528473
322	FBM	66	f	Normoxia	PBMCs	2	13C6 Glucose	3	glutamate	432	0.808032	0.0827851	0.0888522	0.013635	0.00618745	0.000961841
322	FBM	66	f	Normoxia	PBMCs	2	13C6 Glucose	3	glutamate	432	0.809244	0.082237	0.087587	0.0137696	0.00671414	0.00087421
322	FBM	66	f	Normoxia	PBMCs	2	13C5 Glutamine	1	glutamate	432	0.57399	0.0717036	0.0323304	0.104955	0.0143493	0.229088
322	FBM	66	f	Normoxia	PBMCs	2	13C5 Glutamine	1	glutamate	432	0.573958	0.0717116	0.0327242	0.104749	0.0144433	0.228713
322	FBM	66	f	Normoxia	PBMCs	2	13C5 Glutamine	2	glutamate	432	0.673881	0.0625328	0.0222979	0.0785203	0.0100429	0.172569
322	FBM	66	f	Normoxia	PBMCs	2	13C5 Glutamine	2	glutamate	432	0.674217	0.062116	0.0224599	0.0782855	0.0100175	0.172849
322	FBM	66	f	Normoxia	PBMCs	2	13C5 Glutamine	3	glutamate	432	0.583284	0.0915355	0.0375415	0.105764	0.0119007	0.192236
322	FBM	66	f	Normoxia	PBMCs	2	13C5 Glutamine	3	glutamate	432	0.583628	0.0919951	0.0372151	0.105691	0.011683	0.192105
322	FBM	66	f	Normoxia	PBMCs	2	1,2-13C2 Glucose	1	glutamate	330	0.848712	0.0791002	0.0656402	0.00658427	0.000202489
322	FBM	66	f	Normoxia	PBMCs	2	1,2-13C2 Glucose	1	glutamate	330	0.847714	0.0799511	0.0656535	0.00668454	0.000284865
322	FBM	66	f	Normoxia	PBMCs	2	1,2-13C2 Glucose	2	glutamate	330	0.879256	0.0663377	0.0504117	0.00415261	6.40088e-05
322	FBM	66	f	Normoxia	PBMCs	2	1,2-13C2 Glucose	2	glutamate	330	0.879306	0.0663878	0.0505722	0.00390687	2.61769e-05
322	FBM	66	f	Normoxia	PBMCs	2	1,2-13C2 Glucose	3	glutamate	330	0.888073	0.0695334	0.0388516	0.00362624	4.94135e-05
322	FBM	66	f	Normoxia	PBMCs	2	1,2-13C2 Glucose	3	glutamate	330	0.888771	0.0694435	0.0383041	0.00349268	0.000133262
322	FBM	66	f	Normoxia	PBMCs	2	13C6 Glucose	1	glutamate	330	0.741192	0.0978325	0.131292	0.0280513	0.00253717
322	FBM	66	f	Normoxia	PBMCs	2	13C6 Glucose	1	glutamate	330	0.741124	0.0974847	0.131835	0.0279824	0.00241548
322	FBM	66	f	Normoxia	PBMCs	2	13C6 Glucose	2	glutamate	330	0.795815	0.0820973	0.104597	0.0170859	0.0010124
322	FBM	66	f	Normoxia	PBMCs	2	13C6 Glucose	2	glutamate	330	0.795839	0.0826841	0.104472	0.01658	0.00101093
322	FBM	66	f	Normoxia	PBMCs	2	13C6 Glucose	3	glutamate	330	0.825788	0.0850982	0.0730808	0.0150072	0.00144192
322	FBM	66	f	Normoxia	PBMCs	2	13C6 Glucose	3	glutamate	330	0.825283	0.0855189	0.0727248	0.015189	0.00148323
322	FBM	66	f	Normoxia	PBMCs	2	13C5 Glutamine	1	glutamate	330	0.583038	0.0845174	0.110494	0.0126186	0.227494
322	FBM	66	f	Normoxia	PBMCs	2	13C5 Glutamine	1	glutamate	330	0.583756	0.0837579	0.109972	0.0129153	0.227596
322	FBM	66	f	Normoxia	PBMCs	2	13C5 Glutamine	2	glutamate	330	0.682617	0.0686381	0.0818283	0.0090539	0.17139
322	FBM	66	f	Normoxia	PBMCs	2	13C5 Glutamine	2	glutamate	330	0.682043	0.0688173	0.0818997	0.00908273	0.171681
322	FBM	66	f	Normoxia	PBMCs	2	13C5 Glutamine	3	glutamate	330	0.599889	0.105313	0.108771	0.0102258	0.19098
322	FBM	66	f	Normoxia	PBMCs	2	13C5 Glutamine	3	glutamate	330	0.599713	0.105443	0.108364	0.0105264	0.191237
322	FBM	66	f	Normoxia	PBMCs	2	1,2-13C2 Glucose	1	aspartate	418	0.871804	0.0717707	0.0514469	0.00485099	0.000416038
322	FBM	66	f	Normoxia	PBMCs	2	1,2-13C2 Glucose	1	aspartate	418	0.871788	0.0722561	0.0506684	0.00517659	0.000421446
322	FBM	66	f	Normoxia	PBMCs	2	1,2-13C2 Glucose	2	aspartate	418	0.906711	0.0563697	0.034233	0.00265832	0.000175275
322	FBM	66	f	Normoxia	PBMCs	2	1,2-13C2 Glucose	2	aspartate	418	0.907136	0.0566652	0.0335534	0.00259493	0.000199531
322	FBM	66	f	Normoxia	PBMCs	2	1,2-13C2 Glucose	3	aspartate	418	0.90048	0.0629141	0.0327342	0.0032027	0.00108299
322	FBM	66	f	Normoxia	PBMCs	2	1,2-13C2 Glucose	3	aspartate	418	0.900838	0.0615144	0.0335984	0.00344093	0.000949611
322	FBM	66	f	Normoxia	PBMCs	2	13C6 Glucose	1	aspartate	418	0.777382	0.0872709	0.111757	0.0226112	0.00210143
322	FBM	66	f	Normoxia	PBMCs	2	13C6 Glucose	1	aspartate	418	0.777351	0.0871468	0.111552	0.0228345	0.00216242
322	FBM	66	f	Normoxia	PBMCs	2	13C6 Glucose	2	aspartate	418	0.849456	0.0681614	0.0718712	0.0104784	0.000455636
322	FBM	66	f	Normoxia	PBMCs	2	13C6 Glucose	2	aspartate	418	0.849548	0.067768	0.0719824	0.0105658	0.000622839
322	FBM	66	f	Normoxia	PBMCs	2	13C6 Glucose	3	aspartate	418	0.842438	0.0722692	0.0684308	0.0168745	0.00098696
322	FBM	66	f	Normoxia	PBMCs	2	13C6 Glucose	3	aspartate	418	0.842281	0.0734715	0.0675214	0.0155482	0.00218939
322	FBM	66	f	Normoxia	PBMCs	2	13C5 Glutamine	1	aspartate	418	0.583981	0.0786734	0.104188	0.0214746	0.239427
322	FBM	66	f	Normoxia	PBMCs	2	13C5 Glutamine	1	aspartate	418	0.583743	0.079141	0.103763	0.021704	0.239275
322	FBM	66	f	Normoxia	PBMCs	2	13C5 Glutamine	2	aspartate	418	0.72092	0.0582208	0.0652666	0.0128792	0.161292
322	FBM	66	f	Normoxia	PBMCs	2	13C5 Glutamine	2	aspartate	418	0.720246	0.0587991	0.0655495	0.012702	0.161364
322	FBM	66	f	Normoxia	PBMCs	2	13C5 Glutamine	3	aspartate	418	0.591776	0.0888651	0.103154	0.0187571	0.222882
322	FBM	66	f	Normoxia	PBMCs	2	13C5 Glutamine	3	aspartate	418	0.592253	0.0886904	0.102731	0.0187014	0.223438
322	FBM	66	f	Normoxia	PBMCs	2	1,2-13C2 Glucose	1	aspartate	390	0.88746	0.0833701	0.0291713	0.000931862
322	FBM	66	f	Normoxia	PBMCs	2	1,2-13C2 Glucose	1	aspartate	390	0.887736	0.0830627	0.0291537	0.0008694
322	FBM	66	f	Normoxia	PBMCs	2	1,2-13C2 Glucose	2	aspartate	390	0.921541	0.0593348	0.0193442	0.00039555
322	FBM	66	f	Normoxia	PBMCs	2	1,2-13C2 Glucose	2	aspartate	390	0.919635	0.060928	0.0194593	0.000413758
322	FBM	66	f	Normoxia	PBMCs	2	1,2-13C2 Glucose	3	aspartate	390	0.915934	0.0650752	0.0189227	0.000680638
322	FBM	66	f	Normoxia	PBMCs	2	1,2-13C2 Glucose	3	aspartate	390	0.914519	0.0675298	0.0180583	0.000288599
322	FBM	66	f	Normoxia	PBMCs	2	13C6 Glucose	1	aspartate	390	0.800078	0.122616	0.0737201	0.00629711
322	FBM	66	f	Normoxia	PBMCs	2	13C6 Glucose	1	aspartate	390	0.798755	0.124527	0.0721267	0.00717164
322	FBM	66	f	Normoxia	PBMCs	2	13C6 Glucose	2	aspartate	390	0.866271	0.0882801	0.0446085	0.00233058
322	FBM	66	f	Normoxia	PBMCs	2	13C6 Glucose	2	aspartate	390	0.866678	0.0880943	0.0438171	0.00290936
322	FBM	66	f	Normoxia	PBMCs	2	13C6 Glucose	3	aspartate	390	0.868394	0.0886615	0.0414579	0.00327274
322	FBM	66	f	Normoxia	PBMCs	2	13C6 Glucose	3	aspartate	390	0.872701	0.082646	0.0404628	0.00549178
322	FBM	66	f	Normoxia	PBMCs	2	13C5 Glutamine	1	aspartate	390	0.602081	0.112874	0.0658901	0.248528
322	FBM	66	f	Normoxia	PBMCs	2	13C5 Glutamine	1	aspartate	390	0.602623	0.111368	0.0670591	0.247926
322	FBM	66	f	Normoxia	PBMCs	2	13C5 Glutamine	2	aspartate	390	0.733778	0.0770285	0.0417942	0.167075
322	FBM	66	f	Normoxia	PBMCs	2	13C5 Glutamine	2	aspartate	390	0.733241	0.0776719	0.0418316	0.166665
322	FBM	66	f	Normoxia	PBMCs	2	13C5 Glutamine	3	aspartate	390	0.613363	0.118401	0.0626348	0.23278
322	FBM	66	f	Normoxia	PBMCs	2	13C5 Glutamine	3	aspartate	390	0.612542	0.118423	0.0631442	0.233152
322	FBM	66	f	Normoxia	PBMCs	2	1,2-13C2 Glucose	1	aspartate	302	0.935302	0.0401319	0.027081
322	FBM	66	f	Normoxia	PBMCs	2	1,2-13C2 Glucose	1	aspartate	302	0.935217	0.0400667	0.0271898
322	FBM	66	f	Normoxia	PBMCs	2	1,2-13C2 Glucose	2	aspartate	302	0.953472	0.0307921	0.0174116
322	FBM	66	f	Normoxia	PBMCs	2	1,2-13C2 Glucose	2	aspartate	302	0.953259	0.030645	0.0176855
322	FBM	66	f	Normoxia	PBMCs	2	1,2-13C2 Glucose	3	aspartate	302	0.95126	0.0336333	0.0168523
322	FBM	66	f	Normoxia	PBMCs	2	1,2-13C2 Glucose	3	aspartate	302	0.950874	0.0338986	0.0169047
322	FBM	66	f	Normoxia	PBMCs	2	13C6 Glucose	1	aspartate	302	0.879251	0.0583381	0.0683555
322	FBM	66	f	Normoxia	PBMCs	2	13C6 Glucose	1	aspartate	302	0.879327	0.0588293	0.0678754
322	FBM	66	f	Normoxia	PBMCs	2	13C6 Glucose	2	aspartate	302	0.920849	0.0413757	0.0412264
322	FBM	66	f	Normoxia	PBMCs	2	13C6 Glucose	2	aspartate	302	0.920873	0.0415371	0.0410678
322	FBM	66	f	Normoxia	PBMCs	2	13C6 Glucose	3	aspartate	302	0.930224	0.0367934	0.0356055
322	FBM	66	f	Normoxia	PBMCs	2	13C6 Glucose	3	aspartate	302	0.930924	0.0362099	0.0356704
322	FBM	66	f	Normoxia	PBMCs	2	13C5 Glutamine	1	aspartate	302	0.66126	0.0564734	0.302893
322	FBM	66	f	Normoxia	PBMCs	2	13C5 Glutamine	1	aspartate	302	0.659568	0.0575203	0.303467
322	FBM	66	f	Normoxia	PBMCs	2	13C5 Glutamine	2	aspartate	302	0.766028	0.0424184	0.202786
322	FBM	66	f	Normoxia	PBMCs	2	13C5 Glutamine	2	aspartate	302	0.765917	0.0419511	0.203023
322	FBM	66	f	Normoxia	PBMCs	2	13C5 Glutamine	3	aspartate	302	0.670038	0.0630186	0.284474
322	FBM	66	f	Normoxia	PBMCs	2	13C5 Glutamine	3	aspartate	302	0.669134	0.0635585	0.285111
322	FBM	66	f	Normoxia	PBMCs	2	1,2-13C2 Glucose	1	lactate	261	0.849795	0.0365944	0.120746	0.000247701
322	FBM	66	f	Normoxia	PBMCs	2	1,2-13C2 Glucose	1	lactate	261	0.851234	0.0366415	0.119297	9.32272e-05
322	FBM	66	f	Normoxia	PBMCs	2	1,2-13C2 Glucose	2	lactate	261	0.867401	0.0409	0.0960152	0.0018916
322	FBM	66	f	Normoxia	PBMCs	2	1,2-13C2 Glucose	2	lactate	261	0.865484	0.0412608	0.0976204	0.00195574
322	FBM	66	f	Normoxia	PBMCs	2	1,2-13C2 Glucose	3	lactate	261	0.793167	0.0436929	0.171374	0.0027656
322	FBM	66	f	Normoxia	PBMCs	2	1,2-13C2 Glucose	3	lactate	261	0.791726	0.0438921	0.172642	0.00283065
322	FBM	66	f	Normoxia	PBMCs	2	13C6 Glucose	1	lactate	261	0.735204	0.0373027	0.0187185	0.258065
322	FBM	66	f	Normoxia	PBMCs	2	13C6 Glucose	1	lactate	261	0.737217	0.0371238	0.0185395	0.256014
322	FBM	66	f	Normoxia	PBMCs	2	13C6 Glucose	2	lactate	261	0.706577	0.0551031	0.0350813	0.25264
322	FBM	66	f	Normoxia	PBMCs	2	13C6 Glucose	2	lactate	261	0.705397	0.0555315	0.0351441	0.253495
322	FBM	66	f	Normoxia	PBMCs	2	13C6 Glucose	3	lactate	261	0.690404	0.0522859	0.034276	0.276895
322	FBM	66	f	Normoxia	PBMCs	2	13C6 Glucose	3	lactate	261	0.686943	0.0526689	0.0346151	0.280292
322	FBM	66	f	Normoxia	PBMCs	2	13C5 Glutamine	1	lactate	261	0.966157	0.0316596	0.000549285	0.00194938
322	FBM	66	f	Normoxia	PBMCs	2	13C5 Glutamine	1	lactate	261	0.965605	0.0320976	0.000888007	0.00170209
322	FBM	66	f	Normoxia	PBMCs	2	13C5 Glutamine	2	lactate	261	0.966789	0.0315458	0.000406531	0.00147685
322	FBM	66	f	Normoxia	PBMCs	2	13C5 Glutamine	2	lactate	261	0.966998	0.0314674	0.000302533	0.00143457
322	FBM	66	f	Normoxia	PBMCs	2	13C5 Glutamine	3	lactate	261	0.96635	0.031996	0.000526043	0.00132893
322	FBM	66	f	Normoxia	PBMCs	2	13C5 Glutamine	3	lactate	261	0.966542	0.0318945	0.000431454	0.00132512
322	FBM	66	f	Normoxia	PBMCs	2	1,2-13C2 Glucose	1	lactate	233	0.855151	0.0263162	0.12747
322	FBM	66	f	Normoxia	PBMCs	2	1,2-13C2 Glucose	1	lactate	233	0.855646	0.0262239	0.126876
322	FBM	66	f	Normoxia	PBMCs	2	1,2-13C2 Glucose	2	lactate	233	0.878507	0.0280708	0.100403
322	FBM	66	f	Normoxia	PBMCs	2	1,2-13C2 Glucose	2	lactate	233	0.878463	0.028062	0.100443
322	FBM	66	f	Normoxia	PBMCs	2	1,2-13C2 Glucose	3	lactate	233	0.808126	0.0299347	0.174056
322	FBM	66	f	Normoxia	PBMCs	2	1,2-13C2 Glucose	3	lactate	233	0.810265	0.0292321	0.172453
322	FBM	66	f	Normoxia	PBMCs	2	13C6 Glucose	1	lactate	233	0.764281	0.0269505	0.224494
322	FBM	66	f	Normoxia	PBMCs	2	13C6 Glucose	1	lactate	233	0.761928	0.0270604	0.226885
322	FBM	66	f	Normoxia	PBMCs	2	13C6 Glucose	2	lactate	233	0.714463	0.0320189	0.272443
322	FBM	66	f	Normoxia	PBMCs	2	13C6 Glucose	2	lactate	233	0.717949	0.0320303	0.268736
322	FBM	66	f	Normoxia	PBMCs	2	13C6 Glucose	3	lactate	233	0.683947	0.0313394	0.306073
322	FBM	66	f	Normoxia	PBMCs	2	13C6 Glucose	3	lactate	233	0.683691	0.0313054	0.306508
322	FBM	66	f	Normoxia	PBMCs	2	13C5 Glutamine	1	lactate	233	0.976333	0.0225258	0.00112712
322	FBM	66	f	Normoxia	PBMCs	2	13C5 Glutamine	1	lactate	233	0.976311	0.0226629	0.000988031
322	FBM	66	f	Normoxia	PBMCs	2	13C5 Glutamine	2	lactate	233	0.977213	0.021924	0.000848593
322	FBM	66	f	Normoxia	PBMCs	2	13C5 Glutamine	2	lactate	233	0.977132	0.0219878	0.00083171
322	FBM	66	f	Normoxia	PBMCs	2	13C5 Glutamine	3	lactate	233	0.977364	0.021871	0.000667355
322	FBM	66	f	Normoxia	PBMCs	2	13C5 Glutamine	3	lactate	233	0.977483	0.0218746	0.000521812
322	FBM	66	f	Normoxia	Gran	2	1,2-13C2 Glucose	1	glutamate	432	0.837831	0.0824771	0.0668843	0.00971039	0.0031791	9.87387e-05
322	FBM	66	f	Normoxia	Gran	2	1,2-13C2 Glucose	1	glutamate	432	0.837052	0.0826471	0.0678598	0.00950914	0.00293711	0.000179199
322	FBM	66	f	Normoxia	Gran	2	1,2-13C2 Glucose	2	glutamate	432	0.836595	0.0741831	0.0799768	0.00698385	0.00245587	-6.782e-05
322	FBM	66	f	Normoxia	Gran	2	1,2-13C2 Glucose	2	glutamate	432	0.835147	0.0755822	0.0800402	0.00654879	0.00289057	-4.31672e-05
322	FBM	66	f	Normoxia	Gran	2	13C6 Glucose	1	glutamate	432	0.736334	0.0876228	0.124816	0.032034	0.01709	0.00310113
322	FBM	66	f	Normoxia	Gran	2	13C6 Glucose	1	glutamate	432	0.735292	0.088502	0.124961	0.0321382	0.0167929	0.00331894
322	FBM	66	f	Normoxia	Gran	2	13C6 Glucose	2	glutamate	432	0.731692	0.0797824	0.150702	0.0238176	0.0134365	0.00129912
322	FBM	66	f	Normoxia	Gran	2	13C6 Glucose	2	glutamate	432	0.731223	0.0806804	0.150145	0.0239775	0.0134085	0.00126002
322	FBM	66	f	Normoxia	Gran	2	13C5 Glutamine	1	glutamate	432	0.710291	0.0624174	0.0187906	0.0600134	0.00865649	0.157727
322	FBM	66	f	Normoxia	Gran	2	13C5 Glutamine	1	glutamate	432	0.709964	0.0631425	0.0183963	0.0597798	0.00882883	0.158013
322	FBM	66	f	Normoxia	Gran	2	13C5 Glutamine	2	glutamate	432	0.761609	0.0582208	0.0147043	0.048784	0.00703004	0.12395
322	FBM	66	f	Normoxia	Gran	2	13C5 Glutamine	2	glutamate	432	0.761539	0.0582634	0.0142155	0.0489296	0.00699835	0.12426
322	FBM	66	f	Normoxia	Gran+Phago	2	1,2-13C2 Glucose	1	glutamate	432	0.900652	0.0688022	0.0242545	0.00440673	0.00148996	0.000523816
322	FBM	66	f	Normoxia	Gran+Phago	2	1,2-13C2 Glucose	1	glutamate	432	0.898013	0.0701736	0.0269391	0.00332807	0.00108379	0.000504769
322	FBM	66	f	Normoxia	Gran+Phago	2	1,2-13C2 Glucose	2	glutamate	432	0.880027	0.0699252	0.0437765	0.00487675	0.00145068	4.78211e-05
322	FBM	66	f	Normoxia	Gran+Phago	2	1,2-13C2 Glucose	2	glutamate	432	0.878564	0.0713899	0.0439836	0.00462243	0.00147369	5.19858e-05
322	FBM	66	f	Normoxia	Gran+Phago	2	1,2-13C2 Glucose	3	glutamate	432	0.867909	0.0767288	0.0489639	0.00494223	0.000799111	0.00076384
322	FBM	66	f	Normoxia	Gran+Phago	2	1,2-13C2 Glucose	3	glutamate	432	0.867933	0.0760583	0.0493475	0.00472189	0.00136839	0.000651498
322	FBM	66	f	Normoxia	Gran+Phago	2	13C6 Glucose	3	glutamate	432	0.773877	0.0780837	0.116483	0.0203289	0.0105884	0.00123489
322	FBM	66	f	Normoxia	Gran+Phago	2	13C6 Glucose	3	glutamate	432	0.774587	0.077911	0.115835	0.0203754	0.0106659	0.00119682
322	FBM	66	f	Normoxia	Gran+Phago	2	13C5 Glutamine	1	glutamate	432	0.581804	0.0416625	0.0121224	0.0228778	0.0171915	0.364845
322	FBM	66	f	Normoxia	Gran+Phago	2	13C5 Glutamine	1	glutamate	432	0.585559	0.0404102	0.00808941	0.0249079	0.0175083	0.364211
322	FBM	66	f	Normoxia	Gran+Phago	2	13C5 Glutamine	2	glutamate	432	0.705639	0.0478991	0.0105164	0.0345842	0.0106366	0.214694
322	FBM	66	f	Normoxia	Gran+Phago	2	13C5 Glutamine	2	glutamate	432	0.705381	0.0487411	0.00952579	0.0346986	0.0106083	0.215567
322	FBM	66	f	Normoxia	Gran+Phago	2	13C5 Glutamine	3	glutamate	432	0.736424	0.0501691	0.010329	0.0337945	0.0091398	0.180585
322	FBM	66	f	Normoxia	Gran+Phago	2	13C5 Glutamine	3	glutamate	432	0.736705	0.0503963	0.00985521	0.0342274	0.00871954	0.18057
322	FBM	66	f	Normoxia	Gran	2	1,2-13C2 Glucose	1	glutamate	330	0.851052	0.0846168	0.0554631	0.00867107	0.000442064
322	FBM	66	f	Normoxia	Gran	2	1,2-13C2 Glucose	1	glutamate	330	0.850797	0.0851151	0.0548885	0.009011	0.000501485
322	FBM	66	f	Normoxia	Gran	2	1,2-13C2 Glucose	2	glutamate	330	0.847651	0.0755329	0.0677481	0.00885072	0.000323106
322	FBM	66	f	Normoxia	Gran	2	1,2-13C2 Glucose	2	glutamate	330	0.849342	0.0739724	0.0680573	0.00850291	0.000164282
322	FBM	66	f	Normoxia	Gran	2	13C6 Glucose	1	glutamate	330	0.751228	0.101539	0.108437	0.0341269	0.00575227
322	FBM	66	f	Normoxia	Gran	2	13C6 Glucose	1	glutamate	330	0.752937	0.100725	0.107886	0.0338519	0.00563141
322	FBM	66	f	Normoxia	Gran	2	13C6 Glucose	2	glutamate	330	0.744544	0.0916449	0.133573	0.0285252	0.00258027
322	FBM	66	f	Normoxia	Gran	2	13C6 Glucose	2	glutamate	330	0.744724	0.0909256	0.134153	0.028543	0.00258922
322	FBM	66	f	Normoxia	Gran	2	13C5 Glutamine	1	glutamate	330	0.719947	0.0666464	0.062898	0.00848807	0.154211
322	FBM	66	f	Normoxia	Gran	2	13C5 Glutamine	1	glutamate	330	0.719993	0.065273	0.0633391	0.00815309	0.155516
322	FBM	66	f	Normoxia	Gran	2	13C5 Glutamine	2	glutamate	330	0.77023	0.0582681	0.0518792	0.00619924	0.123042
322	FBM	66	f	Normoxia	Gran	2	13C5 Glutamine	2	glutamate	330	0.77073	0.0575445	0.0523864	0.00596602	0.123095
322	FBM	66	f	Normoxia	Gran+Phago	2	1,2-13C2 Glucose	1	glutamate	330	0.907253	0.0632069	0.0224436	0.00646523	0.000478556
322	FBM	66	f	Normoxia	Gran+Phago	2	1,2-13C2 Glucose	1	glutamate	330	0.907633	0.0643795	0.0215171	0.00516295	0.00113465
322	FBM	66	f	Normoxia	Gran+Phago	2	1,2-13C2 Glucose	2	glutamate	330	0.890929	0.0671639	0.0374889	0.00440362	0.000170709
322	FBM	66	f	Normoxia	Gran+Phago	2	1,2-13C2 Glucose	2	glutamate	330	0.889974	0.0681298	0.0374015	0.00431723	0.000318085
322	FBM	66	f	Normoxia	Gran+Phago	2	1,2-13C2 Glucose	3	glutamate	330	0.880875	0.0710765	0.0399257	0.00672413	0.001229
322	FBM	66	f	Normoxia	Gran+Phago	2	1,2-13C2 Glucose	3	glutamate	330	0.878386	0.0731839	0.0410763	0.00597715	0.000875287
322	FBM	66	f	Normoxia	Gran+Phago	2	13C6 Glucose	3	glutamate	330	0.785923	0.0867729	0.101647	0.0236768	0.00268789
322	FBM	66	f	Normoxia	Gran+Phago	2	13C6 Glucose	3	glutamate	330	0.785363	0.0875457	0.101535	0.0235939	0.00257521
322	FBM	66	f	Normoxia	Gran+Phago	2	13C5 Glutamine	1	glutamate	330	0.587357	0.046189	0.0295806	0.0198735	0.344106
322	FBM	66	f	Normoxia	Gran+Phago	2	13C5 Glutamine	1	glutamate	330	0.591784	0.045677	0.0288858	0.0202492	0.337335
322	FBM	66	f	Normoxia	Gran+Phago	2	13C5 Glutamine	2	glutamate	330	0.710363	0.0480422	0.0363337	0.0105718	0.210376
322	FBM	66	f	Normoxia	Gran+Phago	2	13C5 Glutamine	2	glutamate	330	0.711023	0.0466911	0.0379948	0.0102224	0.209502
322	FBM	66	f	Normoxia	Gran+Phago	2	13C5 Glutamine	3	glutamate	330	0.742565	0.0489078	0.0367191	0.00822765	0.177082
322	FBM	66	f	Normoxia	Gran+Phago	2	13C5 Glutamine	3	glutamate	330	0.741246	0.0488126	0.0369108	0.00862231	0.177655
322	FBM	66	f	Normoxia	Gran	2	1,2-13C2 Glucose	1	aspartate	418	0.865521	0.0810748	0.0472123	0.00634683	0.00035734
322	FBM	66	f	Normoxia	Gran	2	1,2-13C2 Glucose	1	aspartate	418	0.866342	0.0799726	0.0477692	0.00591798	0.000444694
322	FBM	66	f	Normoxia	Gran	2	1,2-13C2 Glucose	2	aspartate	418	0.883165	0.0655942	0.0470428	0.00451792	0.000200678
322	FBM	66	f	Normoxia	Gran	2	1,2-13C2 Glucose	2	aspartate	418	0.883485	0.0630561	0.0481648	0.00604995	-0.00024388
322	FBM	66	f	Normoxia	Gran	2	13C6 Glucose	1	aspartate	418	0.775566	0.0928538	0.0988677	0.0298605	0.00473159
322	FBM	66	f	Normoxia	Gran	2	13C6 Glucose	1	aspartate	418	0.775673	0.09324	0.0981659	0.0299883	0.00469184
322	FBM	66	f	Normoxia	Gran	2	13C6 Glucose	2	aspartate	418	0.809887	0.0768812	0.0944997	0.0184856	0.00137247
322	FBM	66	f	Normoxia	Gran	2	13C6 Glucose	2	aspartate	418	0.809573	0.0760578	0.0952872	0.0189274	0.00129944
322	FBM	66	f	Normoxia	Gran	2	13C5 Glutamine	1	aspartate	418	0.775512	0.0635036	0.0531125	0.00939478	0.111433
322	FBM	66	f	Normoxia	Gran	2	13C5 Glutamine	1	aspartate	418	0.776868	0.0614377	0.0536615	0.00922665	0.111918
322	FBM	66	f	Normoxia	Gran	2	13C5 Glutamine	2	aspartate	418	0.822036	0.0534636	0.0376147	0.0073254	0.089989
322	FBM	66	f	Normoxia	Gran	2	13C5 Glutamine	2	aspartate	418	0.823349	0.0518652	0.0375988	0.00757745	0.0900862
322	FBM	66	f	Normoxia	Gran+Phago	2	1,2-13C2 Glucose	1	aspartate	418	0.899371	0.0704861	0.0258405	0.0043269	0.000191083
322	FBM	66	f	Normoxia	Gran+Phago	2	1,2-13C2 Glucose	1	aspartate	418	0.898161	0.0679787	0.0287907	0.00520476	0.000122509
322	FBM	66	f	Normoxia	Gran+Phago	2	1,2-13C2 Glucose	2	aspartate	418	0.910171	0.0605646	0.0269901	0.00250307	-7.25118e-05
322	FBM	66	f	Normoxia	Gran+Phago	2	1,2-13C2 Glucose	2	aspartate	418	0.909394	0.061212	0.0266686	0.0028262	0.000107315
322	FBM	66	f	Normoxia	Gran+Phago	2	1,2-13C2 Glucose	3	aspartate	418	0.905241	0.0639593	0.027687	0.00351272	-0.000140684
322	FBM	66	f	Normoxia	Gran+Phago	2	1,2-13C2 Glucose	3	aspartate	418	0.904775	0.0645859	0.0274089	0.00330518	0.000244319
322	FBM	66	f	Normoxia	Gran+Phago	2	13C6 Glucose	3	aspartate	418	0.835279	0.0746902	0.0741586	0.0157594	0.001041
322	FBM	66	f	Normoxia	Gran+Phago	2	13C6 Glucose	3	aspartate	418	0.834038	0.0756007	0.0742791	0.0160178	0.000925534
322	FBM	66	f	Normoxia	Gran+Phago	2	13C5 Glutamine	1	aspartate	418	0.810053	0.0572985	0.0323886	0.00688645	0.10521
322	FBM	66	f	Normoxia	Gran+Phago	2	13C5 Glutamine	1	aspartate	418	0.811751	0.0543168	0.0316732	0.00764828	0.106937
322	FBM	66	f	Normoxia	Gran+Phago	2	13C5 Glutamine	2	aspartate	418	0.828222	0.046361	0.0216811	0.00675323	0.10934
322	FBM	66	f	Normoxia	Gran+Phago	2	13C5 Glutamine	2	aspartate	418	0.82717	0.0449809	0.0236042	0.0064641	0.110211
322	FBM	66	f	Normoxia	Gran+Phago	2	13C5 Glutamine	3	aspartate	418	0.849373	0.0464577	0.0244047	0.00549933	0.0839813
322	FBM	66	f	Normoxia	Gran+Phago	2	13C5 Glutamine	3	aspartate	418	0.848623	0.0484974	0.0230143	0.0053723	0.0841528
322	FBM	66	f	Normoxia	Gran	2	1,2-13C2 Glucose	1	aspartate	390	0.884865	0.0848053	0.0294223	0.00229016
322	FBM	66	f	Normoxia	Gran	2	1,2-13C2 Glucose	1	aspartate	390	0.885367	0.082253	0.0314484	0.00185295
322	FBM	66	f	Normoxia	Gran	2	1,2-13C2 Glucose	2	aspartate	390	0.899836	0.0713317	0.0290372	0.00107528
322	FBM	66	f	Normoxia	Gran	2	1,2-13C2 Glucose	2	aspartate	390	0.899938	0.0711846	0.0269705	0.00262156
322	FBM	66	f	Normoxia	Gran	2	13C6 Glucose	1	aspartate	390	0.80191	0.118412	0.0705137	0.0127591
322	FBM	66	f	Normoxia	Gran	2	13C6 Glucose	1	aspartate	390	0.801299	0.11873	0.0696007	0.0134749
322	FBM	66	f	Normoxia	Gran	2	13C6 Glucose	2	aspartate	390	0.829545	0.105499	0.0612736	0.00586044
322	FBM	66	f	Normoxia	Gran	2	13C6 Glucose	2	aspartate	390	0.829811	0.104349	0.0613401	0.00654138
322	FBM	66	f	Normoxia	Gran	2	13C5 Glutamine	1	aspartate	390	0.796765	0.0721213	0.0310543	0.113426
322	FBM	66	f	Normoxia	Gran	2	13C5 Glutamine	1	aspartate	390	0.793496	0.0727106	0.0324346	0.114218
322	FBM	66	f	Normoxia	Gran	2	13C5 Glutamine	2	aspartate	390	0.834929	0.0601918	0.0230074	0.0923201
322	FBM	66	f	Normoxia	Gran	2	13C5 Glutamine	2	aspartate	390	0.833894	0.0598756	0.0245563	0.0918991
322	FBM	66	f	Normoxia	Gran+Phago	2	1,2-13C2 Glucose	1	aspartate	390	0.914692	0.0673888	0.0173984	0.00136217
322	FBM	66	f	Normoxia	Gran+Phago	2	1,2-13C2 Glucose	1	aspartate	390	0.910484	0.0698587	0.0189058	0.000830531
322	FBM	66	f	Normoxia	Gran+Phago	2	1,2-13C2 Glucose	2	aspartate	390	0.922357	0.0622962	0.0151107	0.00085617
322	FBM	66	f	Normoxia	Gran+Phago	2	1,2-13C2 Glucose	2	aspartate	390	0.92261	0.0611531	0.0153808	0.00140307
322	FBM	66	f	Normoxia	Gran+Phago	2	1,2-13C2 Glucose	3	aspartate	390	0.923338	0.0596946	0.0158863	0.00181982
322	FBM	66	f	Normoxia	Gran+Phago	2	1,2-13C2 Glucose	3	aspartate	390	0.921909	0.0588659	0.0184369	0.00129126
322	FBM	66	f	Normoxia	Gran+Phago	2	13C6 Glucose	3	aspartate	390	0.855189	0.0933044	0.0473309	0.00607127
322	FBM	66	f	Normoxia	Gran+Phago	2	13C6 Glucose	3	aspartate	390	0.854517	0.0931357	0.0479363	0.00611367
322	FBM	66	f	Normoxia	Gran+Phago	2	13C5 Glutamine	1	aspartate	390	0.830415	0.05309	0.0219071	0.107145
322	FBM	66	f	Normoxia	Gran+Phago	2	13C5 Glutamine	1	aspartate	390	0.818243	0.0641446	0.0196371	0.11009
322	FBM	66	f	Normoxia	Gran+Phago	2	13C5 Glutamine	2	aspartate	390	0.835364	0.0483293	0.0182132	0.11105
322	FBM	66	f	Normoxia	Gran+Phago	2	13C5 Glutamine	2	aspartate	390	0.835017	0.0475537	0.0176664	0.11158
322	FBM	66	f	Normoxia	Gran+Phago	2	13C5 Glutamine	3	aspartate	390	0.862266	0.0443899	0.0155656	0.0875754
322	FBM	66	f	Normoxia	Gran+Phago	2	13C5 Glutamine	3	aspartate	390	0.860708	0.0461398	0.0154747	0.087224
322	FBM	66	f	Normoxia	Gran	2	1,2-13C2 Glucose	1	aspartate	302	0.929163	0.0452777	0.0274773
322	FBM	66	f	Normoxia	Gran	2	1,2-13C2 Glucose	1	aspartate	302	0.926407	0.0459383	0.0302757
322	FBM	66	f	Normoxia	Gran	2	1,2-13C2 Glucose	2	aspartate	302	0.936172	0.0385747	0.0276845
322	FBM	66	f	Normoxia	Gran	2	1,2-13C2 Glucose	2	aspartate	302	0.936703	0.0370191	0.0286168
322	FBM	66	f	Normoxia	Gran	2	13C6 Glucose	1	aspartate	302	0.86702	0.0682681	0.0694024
322	FBM	66	f	Normoxia	Gran	2	13C6 Glucose	1	aspartate	302	0.871415	0.0648529	0.0683133
322	FBM	66	f	Normoxia	Gran	2	13C6 Glucose	2	aspartate	302	0.894572	0.0517335	0.0580316
322	FBM	66	f	Normoxia	Gran	2	13C6 Glucose	2	aspartate	302	0.894	0.0524023	0.0580057
322	FBM	66	f	Normoxia	Gran	2	13C5 Glutamine	1	aspartate	302	0.8287	0.0393654	0.142456
322	FBM	66	f	Normoxia	Gran	2	13C5 Glutamine	1	aspartate	302	0.825249	0.0407098	0.143967
322	FBM	66	f	Normoxia	Gran	2	13C5 Glutamine	2	aspartate	302	0.860604	0.0338589	0.113455
322	FBM	66	f	Normoxia	Gran	2	13C5 Glutamine	2	aspartate	302	0.860411	0.0337815	0.11377
322	FBM	66	f	Normoxia	Gran+Phago	2	1,2-13C2 Glucose	1	aspartate	302	0.942469	0.0398179	0.0194951
322	FBM	66	f	Normoxia	Gran+Phago	2	1,2-13C2 Glucose	1	aspartate	302	0.942348	0.0420219	0.0173348
322	FBM	66	f	Normoxia	Gran+Phago	2	1,2-13C2 Glucose	2	aspartate	302	0.951119	0.0345836	0.0151251
322	FBM	66	f	Normoxia	Gran+Phago	2	1,2-13C2 Glucose	2	aspartate	302	0.950899	0.0352992	0.0149158
322	FBM	66	f	Normoxia	Gran+Phago	2	1,2-13C2 Glucose	3	aspartate	302	0.951879	0.035188	0.0138315
322	FBM	66	f	Normoxia	Gran+Phago	2	1,2-13C2 Glucose	3	aspartate	302	0.950279	0.035877	0.0149457
322	FBM	66	f	Normoxia	Gran+Phago	2	13C6 Glucose	3	aspartate	302	0.907768	0.0508123	0.044696
322	FBM	66	f	Normoxia	Gran+Phago	2	13C6 Glucose	3	aspartate	302	0.907805	0.0500421	0.0457275
322	FBM	66	f	Normoxia	Gran+Phago	2	13C5 Glutamine	1	aspartate	302	0.851187	0.035588	0.123126
322	FBM	66	f	Normoxia	Gran+Phago	2	13C5 Glutamine	1	aspartate	302	0.845122	0.0411543	0.12395
322	FBM	66	f	Normoxia	Gran+Phago	2	13C5 Glutamine	2	aspartate	302	0.851295	0.0297453	0.126732
322	FBM	66	f	Normoxia	Gran+Phago	2	13C5 Glutamine	2	aspartate	302	0.853543	0.0300125	0.125469
322	FBM	66	f	Normoxia	Gran+Phago	2	13C5 Glutamine	3	aspartate	302	0.876211	0.0295179	0.1009
322	FBM	66	f	Normoxia	Gran+Phago	2	13C5 Glutamine	3	aspartate	302	0.876741	0.0290151	0.100823
322	FBM	66	f	Normoxia	Gran	2	1,2-13C2 Glucose	1	lactate	261	0.80956	0.0486099	0.147832	0.00378213
322	FBM	66	f	Normoxia	Gran	2	1,2-13C2 Glucose	1	lactate	261	0.806968	0.0486409	0.150463	0.00389417
322	FBM	66	f	Normoxia	Gran	2	1,2-13C2 Glucose	2	lactate	261	0.84069	0.0431094	0.121182	0.00298583
322	FBM	66	f	Normoxia	Gran	2	1,2-13C2 Glucose	2	lactate	261	0.837994	0.0430643	0.124056	0.00303698
322	FBM	66	f	Normoxia	Gran	2	13C6 Glucose	1	lactate	261	0.680382	0.0626651	0.0471222	0.261715
322	FBM	66	f	Normoxia	Gran	2	13C6 Glucose	1	lactate	261	0.674853	0.0633833	0.0465432	0.268305
322	FBM	66	f	Normoxia	Gran	2	13C6 Glucose	2	lactate	261	0.6708	0.067166	0.0480526	0.266927
322	FBM	66	f	Normoxia	Gran	2	13C6 Glucose	2	lactate	261	0.668884	0.067181	0.0481188	0.269188
322	FBM	66	f	Normoxia	Gran	2	13C5 Glutamine	1	lactate	261	0.959951	0.0327724	0.00193889	0.00661759
322	FBM	66	f	Normoxia	Gran	2	13C5 Glutamine	1	lactate	261	0.963204	0.032573	0.001363	0.00352565
322	FBM	66	f	Normoxia	Gran	2	13C5 Glutamine	2	lactate	261	0.964785	0.0321579	0.000835003	0.00269823
322	FBM	66	f	Normoxia	Gran	2	13C5 Glutamine	2	lactate	261	0.965635	0.0321657	0.000862513	0.00161144
322	FBM	66	f	Normoxia	Gran+Phago	2	1,2-13C2 Glucose	1	lactate	261	0.901437	0.0504514	0.0472462	0.00467669
322	FBM	66	f	Normoxia	Gran+Phago	2	1,2-13C2 Glucose	1	lactate	261	0.90098	0.0510534	0.0483966	0.00317496
322	FBM	66	f	Normoxia	Gran+Phago	2	1,2-13C2 Glucose	2	lactate	261	0.838343	0.0595448	0.107105	0.0020528
322	FBM	66	f	Normoxia	Gran+Phago	2	1,2-13C2 Glucose	2	lactate	261	0.838939	0.0593637	0.10687	0.00181226
322	FBM	66	f	Normoxia	Gran+Phago	2	1,2-13C2 Glucose	3	lactate	261	0.863255	0.0615301	0.0776318	0.00302003
322	FBM	66	f	Normoxia	Gran+Phago	2	1,2-13C2 Glucose	3	lactate	261	0.866554	0.0606036	0.0756903	0.00233648
322	FBM	66	f	Normoxia	Gran+Phago	2	13C6 Glucose	3	lactate	261	0.663216	0.0637962	0.0444203	0.28456
322	FBM	66	f	Normoxia	Gran+Phago	2	13C6 Glucose	3	lactate	261	0.668144	0.0632081	0.0435737	0.280197
322	FBM	66	f	Normoxia	Gran+Phago	2	13C5 Glutamine	1	lactate	261	0.954733	0.033844	0.00255379	0.0110154
322	FBM	66	f	Normoxia	Gran+Phago	2	13C5 Glutamine	1	lactate	261	0.959331	0.0328689	0.00159906	0.00765389
322	FBM	66	f	Normoxia	Gran+Phago	2	13C5 Glutamine	2	lactate	261	0.962291	0.0328316	0.00109454	0.00464225
322	FBM	66	f	Normoxia	Gran+Phago	2	13C5 Glutamine	2	lactate	261	0.963139	0.0328654	0.000925364	0.0037544
322	FBM	66	f	Normoxia	Gran+Phago	2	13C5 Glutamine	3	lactate	261	0.965229	0.0322967	0.00101308	0.00177785
322	FBM	66	f	Normoxia	Gran+Phago	2	13C5 Glutamine	3	lactate	261	0.96587	0.0324263	0.000472275	0.0014557
322	FBM	66	f	Normoxia	Gran	2	1,2-13C2 Glucose	1	lactate	233	0.820879	0.0334049	0.15691
322	FBM	66	f	Normoxia	Gran	2	1,2-13C2 Glucose	1	lactate	233	0.821373	0.0331678	0.156396
322	FBM	66	f	Normoxia	Gran	2	1,2-13C2 Glucose	2	lactate	233	0.851034	0.0288792	0.129563
322	FBM	66	f	Normoxia	Gran	2	1,2-13C2 Glucose	2	lactate	233	0.860125	0.0282925	0.120515
322	FBM	66	f	Normoxia	Gran	2	13C6 Glucose	1	lactate	233	0.692993	0.0350577	0.292359
322	FBM	66	f	Normoxia	Gran	2	13C6 Glucose	1	lactate	233	0.691347	0.0350096	0.294223
322	FBM	66	f	Normoxia	Gran	2	13C6 Glucose	2	lactate	233	0.686965	0.0355451	0.298351
322	FBM	66	f	Normoxia	Gran	2	13C6 Glucose	2	lactate	233	0.690091	0.0355903	0.294816
322	FBM	66	f	Normoxia	Gran	2	13C5 Glutamine	1	lactate	233	0.966317	0.0219243	0.0126249
322	FBM	66	f	Normoxia	Gran	2	13C5 Glutamine	1	lactate	233	0.973144	0.02152	0.00572518
322	FBM	66	f	Normoxia	Gran	2	13C5 Glutamine	2	lactate	233	0.974572	0.0219327	0.00371734
322	FBM	66	f	Normoxia	Gran	2	13C5 Glutamine	2	lactate	233	0.976209	0.0216218	0.00225637
322	FBM	66	f	Normoxia	Gran+Phago	2	1,2-13C2 Glucose	1	lactate	233	0.916696	0.0361135	0.0510615
322	FBM	66	f	Normoxia	Gran+Phago	2	1,2-13C2 Glucose	1	lactate	233	0.918006	0.0367951	0.0490678
322	FBM	66	f	Normoxia	Gran+Phago	2	1,2-13C2 Glucose	2	lactate	233	0.860196	0.0441384	0.102919
322	FBM	66	f	Normoxia	Gran+Phago	2	1,2-13C2 Glucose	2	lactate	233	0.861838	0.0436132	0.101667
322	FBM	66	f	Normoxia	Gran+Phago	2	1,2-13C2 Glucose	3	lactate	233	0.889231	0.045331	0.070695
322	FBM	66	f	Normoxia	Gran+Phago	2	1,2-13C2 Glucose	3	lactate	233	0.892416	0.0443092	0.06859
322	FBM	66	f	Normoxia	Gran+Phago	2	13C6 Glucose	3	lactate	233	0.67876	0.0418515	0.300374
322	FBM	66	f	Normoxia	Gran+Phago	2	13C6 Glucose	3	lactate	233	0.67991	0.0417076	0.299375
322	FBM	66	f	Normoxia	Gran+Phago	2	13C5 Glutamine	1	lactate	233	0.966621	0.0223933	0.0120796
322	FBM	66	f	Normoxia	Gran+Phago	2	13C5 Glutamine	1	lactate	233	0.96824	0.0233001	0.00939088
322	FBM	66	f	Normoxia	Gran+Phago	2	13C5 Glutamine	2	lactate	233	0.972909	0.0226961	0.00491471
322	FBM	66	f	Normoxia	Gran+Phago	2	13C5 Glutamine	2	lactate	233	0.974836	0.0219633	0.00362809
322	FBM	66	f	Normoxia	Gran+Phago	2	13C5 Glutamine	3	lactate	233	0.977067	0.0215121	0.00178852
322	FBM	66	f	Normoxia	Gran+Phago	2	13C5 Glutamine	3	lactate	233	0.976729	0.0217401	0.00195116
323	FBM	61	mc	Normoxia	PBMCs	2	1,2-13C2 Glucose	1	glutamate	432	0.865421	0.0692473	0.0585995	0.00458786	0.00178227	0.000561021
323	FBM	61	mc	Normoxia	PBMCs	2	1,2-13C2 Glucose	1	glutamate	432	0.865279	0.069822	0.0580801	0.00455391	0.00188134	0.000595088
323	FBM	61	mc	Normoxia	PBMCs	2	1,2-13C2 Glucose	2	glutamate	432	0.914982	0.05921	0.0237886	0.00145608	0.00027733	0.000339888
323	FBM	61	mc	Normoxia	PBMCs	2	1,2-13C2 Glucose	2	glutamate	432	0.916294	0.0584655	0.0230995	0.00139591	0.000419295	0.000404444
323	FBM	61	mc	Normoxia	PBMCs	2	1,2-13C2 Glucose	3	glutamate	432	0.92278	0.0575076	0.0186626	0.000574973	0.000143236	0.000384053
323	FBM	61	mc	Normoxia	PBMCs	2	1,2-13C2 Glucose	3	glutamate	432	0.922719	0.0570509	0.0187819	0.000899721	0.000263185	0.000331195
323	FBM	61	mc	Normoxia	PBMCs	2	13C6 Glucose	1	glutamate	432	0.775472	0.0782494	0.119375	0.017232	0.00858088	0.0015831
323	FBM	61	mc	Normoxia	PBMCs	2	13C6 Glucose	1	glutamate	432	0.773664	0.0787455	0.121051	0.0166079	0.00863248	0.00187003
323	FBM	61	mc	Normoxia	PBMCs	2	13C6 Glucose	2	glutamate	432	0.881112	0.0631955	0.0487154	0.00455485	0.00189041	0.000707686
323	FBM	61	mc	Normoxia	PBMCs	2	13C6 Glucose	2	glutamate	432	0.881047	0.0628759	0.0487738	0.00476967	0.00208567	0.00059215
323	FBM	61	mc	Normoxia	PBMCs	2	13C6 Glucose	3	glutamate	432	0.887382	0.0629465	0.0432856	0.00412208	0.00189329	0.00047811
323	FBM	61	mc	Normoxia	PBMCs	2	13C6 Glucose	3	glutamate	432	0.887139	0.0633534	0.0430997	0.00423109	0.00175628	0.000537934
323	FBM	61	mc	Normoxia	PBMCs	2	13C5 Glutamine	1	glutamate	432	0.519744	0.0723279	0.0373916	0.118126	0.0168069	0.266519
323	FBM	61	mc	Normoxia	PBMCs	2	13C5 Glutamine	1	glutamate	432	0.52	0.0722408	0.0372044	0.118016	0.0169828	0.266593
323	FBM	61	mc	Normoxia	PBMCs	2	13C5 Glutamine	2	glutamate	432	0.671175	0.0703922	0.0252127	0.0815058	0.00929611	0.161218
323	FBM	61	mc	Normoxia	PBMCs	2	13C5 Glutamine	2	glutamate	432	0.670753	0.071046	0.0250933	0.0818172	0.00919482	0.160819
323	FBM	61	mc	Normoxia	PBMCs	2	13C5 Glutamine	3	glutamate	432	0.572273	0.0826755	0.0340711	0.105053	0.0120943	0.219211
323	FBM	61	mc	Normoxia	PBMCs	2	13C5 Glutamine	3	glutamate	432	0.572074	0.0822735	0.0342526	0.105234	0.0120972	0.219663
323	FBM	61	mc	Normoxia	PBMCs	2	1,2-13C2 Glucose	1	glutamate	330	0.878564	0.0684692	0.0489402	0.00398514	0.000175223
323	FBM	61	mc	Normoxia	PBMCs	2	1,2-13C2 Glucose	1	glutamate	330	0.876422	0.0691416	0.0500612	0.00433028	0.000212614
323	FBM	61	mc	Normoxia	PBMCs	2	1,2-13C2 Glucose	2	glutamate	330	0.925952	0.0522947	0.0203594	0.00139787	2.8304e-05
323	FBM	61	mc	Normoxia	PBMCs	2	1,2-13C2 Glucose	2	glutamate	330	0.926976	0.0516386	0.0199423	0.00145784	1.39004e-05
323	FBM	61	mc	Normoxia	PBMCs	2	1,2-13C2 Glucose	3	glutamate	330	0.932485	0.0509669	0.0155887	0.000945436	2.721e-05
323	FBM	61	mc	Normoxia	PBMCs	2	1,2-13C2 Glucose	3	glutamate	330	0.932712	0.050733	0.0154238	0.00111332	7.2656e-06
323	FBM	61	mc	Normoxia	PBMCs	2	13C6 Glucose	1	glutamate	330	0.787142	0.0863147	0.107106	0.0184678	0.00147318
323	FBM	61	mc	Normoxia	PBMCs	2	13C6 Glucose	1	glutamate	330	0.787688	0.0861953	0.106891	0.018258	0.00146139
323	FBM	61	mc	Normoxia	PBMCs	2	13C6 Glucose	2	glutamate	330	0.892556	0.0589944	0.0432263	0.00508554	0.000255872
323	FBM	61	mc	Normoxia	PBMCs	2	13C6 Glucose	2	glutamate	330	0.89265	0.0586668	0.0432104	0.00535029	0.000256868
323	FBM	61	mc	Normoxia	PBMCs	2	13C6 Glucose	3	glutamate	330	0.898729	0.0588569	0.0379411	0.00429557	0.000285728
323	FBM	61	mc	Normoxia	PBMCs	2	13C6 Glucose	3	glutamate	330	0.89911	0.0587197	0.0373695	0.00463376	0.000268992
323	FBM	61	mc	Normoxia	PBMCs	2	13C5 Glutamine	1	glutamate	330	0.527097	0.0877797	0.125485	0.0157849	0.264644
323	FBM	61	mc	Normoxia	PBMCs	2	13C5 Glutamine	1	glutamate	330	0.527635	0.0875902	0.125139	0.0158189	0.264652
323	FBM	61	mc	Normoxia	PBMCs	2	13C5 Glutamine	2	glutamate	330	0.680525	0.0785179	0.0852004	0.00855675	0.159653
323	FBM	61	mc	Normoxia	PBMCs	2	13C5 Glutamine	2	glutamate	330	0.680754	0.0782385	0.0851485	0.00837936	0.159998
323	FBM	61	mc	Normoxia	PBMCs	2	13C5 Glutamine	3	glutamate	330	0.58377	0.0957261	0.10818	0.0115806	0.217728
323	FBM	61	mc	Normoxia	PBMCs	2	13C5 Glutamine	3	glutamate	330	0.583668	0.0965215	0.108013	0.0113865	0.217418
323	FBM	61	mc	Normoxia	PBMCs	2	1,2-13C2 Glucose	1	aspartate	418	0.900678	0.0604557	0.0366009	0.00251791	-1.58389e-05
323	FBM	61	mc	Normoxia	PBMCs	2	1,2-13C2 Glucose	1	aspartate	418	0.899844	0.0606358	0.036956	0.00293128	-0.000102902
323	FBM	61	mc	Normoxia	PBMCs	2	1,2-13C2 Glucose	2	aspartate	418	0.929607	0.0517527	0.017948	0.000925966	-0.00010778
323	FBM	61	mc	Normoxia	PBMCs	2	1,2-13C2 Glucose	2	aspartate	418	0.930591	0.0514806	0.0174737	0.000613868	-7.99554e-05
323	FBM	61	mc	Normoxia	PBMCs	2	1,2-13C2 Glucose	3	aspartate	418	0.930678	0.0513253	0.0174068	0.000834523	-0.000174487
323	FBM	61	mc	Normoxia	PBMCs	2	1,2-13C2 Glucose	3	aspartate	418	0.929787	0.0527676	0.0164657	0.00109928	-4.51685e-05
323	FBM	61	mc	Normoxia	PBMCs	2	13C6 Glucose	1	aspartate	418	0.831611	0.0742447	0.0820716	0.0122425	0.000624526
323	FBM	61	mc	Normoxia	PBMCs	2	13C6 Glucose	1	aspartate	418	0.831178	0.0747812	0.0820701	0.0120481	0.000716857
323	FBM	61	mc	Normoxia	PBMCs	2	13C6 Glucose	2	aspartate	418	0.902292	0.0561766	0.0377069	0.00418684	-0.000161373
323	FBM	61	mc	Normoxia	PBMCs	2	13C6 Glucose	2	aspartate	418	0.901719	0.05735	0.036836	0.00425361	0.000111164
323	FBM	61	mc	Normoxia	PBMCs	2	13C6 Glucose	3	aspartate	418	0.896585	0.0587523	0.0399648	0.00465647	0.000374982
323	FBM	61	mc	Normoxia	PBMCs	2	13C6 Glucose	3	aspartate	418	0.895863	0.0598726	0.0392089	0.00512251	0.00028296
323	FBM	61	mc	Normoxia	PBMCs	2	13C5 Glutamine	1	aspartate	418	0.562837	0.0786449	0.109413	0.0221731	0.256238
323	FBM	61	mc	Normoxia	PBMCs	2	13C5 Glutamine	1	aspartate	418	0.562624	0.0783417	0.109752	0.0224996	0.256129
323	FBM	61	mc	Normoxia	PBMCs	2	13C5 Glutamine	2	aspartate	418	0.658358	0.0703053	0.0858882	0.0147972	0.192394
323	FBM	61	mc	Normoxia	PBMCs	2	13C5 Glutamine	2	aspartate	418	0.659012	0.0704121	0.0856561	0.0147075	0.192226
323	FBM	61	mc	Normoxia	PBMCs	2	13C5 Glutamine	3	aspartate	418	0.581767	0.0871405	0.105184	0.0177421	0.2348
323	FBM	61	mc	Normoxia	PBMCs	2	13C5 Glutamine	3	aspartate	418	0.581101	0.0866367	0.10584	0.0174318	0.235791
323	FBM	61	mc	Normoxia	PBMCs	2	1,2-13C2 Glucose	1	aspartate	390	0.914627	0.0648345	0.0204107	0.000782749
323	FBM	61	mc	Normoxia	PBMCs	2	1,2-13C2 Glucose	1	aspartate	390	0.915308	0.063562	0.0211092	0.000602556
323	FBM	61	mc	Normoxia	PBMCs	2	1,2-13C2 Glucose	2	aspartate	390	0.941529	0.0483398	0.0101244	0.000354029
323	FBM	61	mc	Normoxia	PBMCs	2	1,2-13C2 Glucose	2	aspartate	390	0.94395	0.0467354	0.00976394	-0.000288522
323	FBM	61	mc	Normoxia	PBMCs	2	1,2-13C2 Glucose	3	aspartate	390	0.943283	0.0472753	0.00997799	-0.000250709
323	FBM	61	mc	Normoxia	PBMCs	2	1,2-13C2 Glucose	3	aspartate	390	0.943731	0.0457177	0.0108371	-7.33349e-05
323	FBM	61	mc	Normoxia	PBMCs	2	13C6 Glucose	1	aspartate	390	0.850822	0.0976082	0.0495885	0.00386517
323	FBM	61	mc	Normoxia	PBMCs	2	13C6 Glucose	1	aspartate	390	0.849859	0.0968113	0.0517596	0.00326843
323	FBM	61	mc	Normoxia	PBMCs	2	13C6 Glucose	2	aspartate	390	0.914945	0.0629209	0.0219887	0.000760484
323	FBM	61	mc	Normoxia	PBMCs	2	13C6 Glucose	2	aspartate	390	0.916326	0.0611198	0.0220138	0.00116872
323	FBM	61	mc	Normoxia	PBMCs	2	13C6 Glucose	3	aspartate	390	0.912055	0.0638423	0.0236148	0.00129695
323	FBM	61	mc	Normoxia	PBMCs	2	13C6 Glucose	3	aspartate	390	0.911366	0.0642117	0.0237558	0.00129222
323	FBM	61	mc	Normoxia	PBMCs	2	13C5 Glutamine	1	aspartate	390	0.58444	0.111958	0.0698352	0.264158
323	FBM	61	mc	Normoxia	PBMCs	2	13C5 Glutamine	1	aspartate	390	0.583842	0.111583	0.0703611	0.264937
323	FBM	61	mc	Normoxia	PBMCs	2	13C5 Glutamine	2	aspartate	390	0.675727	0.0960612	0.0526002	0.199522
323	FBM	61	mc	Normoxia	PBMCs	2	13C5 Glutamine	2	aspartate	390	0.673581	0.0980867	0.0532147	0.197977
323	FBM	61	mc	Normoxia	PBMCs	2	13C5 Glutamine	3	aspartate	390	0.602785	0.119162	0.0642237	0.241963
323	FBM	61	mc	Normoxia	PBMCs	2	13C5 Glutamine	3	aspartate	390	0.602879	0.118452	0.0645712	0.24225
323	FBM	61	mc	Normoxia	PBMCs	2	1,2-13C2 Glucose	1	aspartate	302	0.94949	0.0321503	0.0198554
323	FBM	61	mc	Normoxia	PBMCs	2	1,2-13C2 Glucose	1	aspartate	302	0.949106	0.0327056	0.0197447
323	FBM	61	mc	Normoxia	PBMCs	2	1,2-13C2 Glucose	2	aspartate	302	0.964139	0.0272025	0.00936646
323	FBM	61	mc	Normoxia	PBMCs	2	1,2-13C2 Glucose	2	aspartate	302	0.965436	0.0264886	0.00876622
323	FBM	61	mc	Normoxia	PBMCs	2	1,2-13C2 Glucose	3	aspartate	302	0.964877	0.0267097	0.00918997
323	FBM	61	mc	Normoxia	PBMCs	2	1,2-13C2 Glucose	3	aspartate	302	0.965489	0.0265082	0.00854073
323	FBM	61	mc	Normoxia	PBMCs	2	13C6 Glucose	1	aspartate	302	0.911009	0.0449795	0.0478058
323	FBM	61	mc	Normoxia	PBMCs	2	13C6 Glucose	1	aspartate	302	0.911247	0.0451746	0.0474399
323	FBM	61	mc	Normoxia	PBMCs	2	13C6 Glucose	2	aspartate	302	0.948884	0.032145	0.0208568
323	FBM	61	mc	Normoxia	PBMCs	2	13C6 Glucose	2	aspartate	302	0.949116	0.0313492	0.0214221
323	FBM	61	mc	Normoxia	PBMCs	2	13C6 Glucose	3	aspartate	302	0.946006	0.0328844	0.022795
323	FBM	61	mc	Normoxia	PBMCs	2	13C6 Glucose	3	aspartate	302	0.946129	0.0329463	0.0227535
323	FBM	61	mc	Normoxia	PBMCs	2	13C5 Glutamine	1	aspartate	302	0.644862	0.0559237	0.322397
323	FBM	61	mc	Normoxia	PBMCs	2	13C5 Glutamine	1	aspartate	302	0.644514	0.0561025	0.322368
323	FBM	61	mc	Normoxia	PBMCs	2	13C5 Glutamine	2	aspartate	302	0.722877	0.049392	0.243349
323	FBM	61	mc	Normoxia	PBMCs	2	13C5 Glutamine	2	aspartate	302	0.721088	0.0503403	0.24402
323	FBM	61	mc	Normoxia	PBMCs	2	13C5 Glutamine	3	aspartate	302	0.662231	0.061149	0.295017
323	FBM	61	mc	Normoxia	PBMCs	2	13C5 Glutamine	3	aspartate	302	0.661998	0.0613013	0.294731
323	FBM	61	mc	Normoxia	PBMCs	2	1,2-13C2 Glucose	1	lactate	233	0.833277	0.0268074	0.146883
323	FBM	61	mc	Normoxia	PBMCs	2	1,2-13C2 Glucose	1	lactate	233	0.831442	0.0268034	0.148602
323	FBM	61	mc	Normoxia	PBMCs	2	1,2-13C2 Glucose	2	lactate	233	0.816903	0.0321005	0.161057
323	FBM	61	mc	Normoxia	PBMCs	2	1,2-13C2 Glucose	2	lactate	233	0.81614	0.0321565	0.162001
323	FBM	61	mc	Normoxia	PBMCs	2	1,2-13C2 Glucose	3	lactate	233	0.826519	0.0301297	0.154028
323	FBM	61	mc	Normoxia	PBMCs	2	1,2-13C2 Glucose	3	lactate	233	0.823922	0.0305935	0.156061
323	FBM	61	mc	Normoxia	PBMCs	2	13C6 Glucose	1	lactate	233	0.685175	0.0281615	0.30516
323	FBM	61	mc	Normoxia	PBMCs	2	13C6 Glucose	1	lactate	233	0.677048	0.0293384	0.312294
323	FBM	61	mc	Normoxia	PBMCs	2	13C6 Glucose	2	lactate	233	0.644692	0.0305798	0.348748
323	FBM	61	mc	Normoxia	PBMCs	2	13C6 Glucose	2	lactate	233	0.649542	0.0321698	0.341397
323	FBM	61	mc	Normoxia	PBMCs	2	13C6 Glucose	3	lactate	233	0.650474	0.0344379	0.338562
323	FBM	61	mc	Normoxia	PBMCs	2	13C6 Glucose	3	lactate	233	0.651291	0.03446	0.33789
323	FBM	61	mc	Normoxia	PBMCs	2	13C5 Glutamine	1	lactate	233	0.968113	0.0246135	0.00667843
323	FBM	61	mc	Normoxia	PBMCs	2	13C5 Glutamine	1	lactate	233	0.967335	0.0252889	0.00677454
323	FBM	61	mc	Normoxia	PBMCs	2	13C5 Glutamine	2	lactate	233	0.973895	0.022785	0.00269808
323	FBM	61	mc	Normoxia	PBMCs	2	13C5 Glutamine	2	lactate	233	0.97411	0.0226926	0.00252113
323	FBM	61	mc	Normoxia	PBMCs	2	13C5 Glutamine	3	lactate	233	0.975807	0.0221373	0.00195582
323	FBM	61	mc	Normoxia	PBMCs	2	13C5 Glutamine	3	lactate	233	0.976748	0.0218624	0.00116867
323	FBM	61	mc	Normoxia	PBMCs	2	1,2-13C2 Glucose	1	lactate	261	0.836269	0.0344094	0.138036	-0.000409684
323	FBM	61	mc	Normoxia	PBMCs	2	1,2-13C2 Glucose	1	lactate	261	0.831103	0.0344529	0.143163	-2.86237e-05
323	FBM	61	mc	Normoxia	PBMCs	2	1,2-13C2 Glucose	2	lactate	261	0.808365	0.0445819	0.154951	0.00195276
323	FBM	61	mc	Normoxia	PBMCs	2	1,2-13C2 Glucose	2	lactate	261	0.804906	0.0448685	0.158585	0.00166145
323	FBM	61	mc	Normoxia	PBMCs	2	1,2-13C2 Glucose	3	lactate	261	0.802772	0.0490987	0.155034	0.00321868
323	FBM	61	mc	Normoxia	PBMCs	2	1,2-13C2 Glucose	3	lactate	261	0.802532	0.0489578	0.155368	0.00330095
323	FBM	61	mc	Normoxia	PBMCs	2	13C6 Glucose	1	lactate	261	0.701876	0.03164	0.0156383	0.309514
323	FBM	61	mc	Normoxia	PBMCs	2	13C6 Glucose	1	lactate	261	0.696722	0.0318405	0.0159609	0.315234
323	FBM	61	mc	Normoxia	PBMCs	2	13C6 Glucose	2	lactate	261	0.634236	0.0528402	0.0373	0.34179
323	FBM	61	mc	Normoxia	PBMCs	2	13C6 Glucose	2	lactate	261	0.631872	0.0531918	0.0370912	0.344509
323	FBM	61	mc	Normoxia	PBMCs	2	13C6 Glucose	3	lactate	261	0.63921	0.0636345	0.0466145	0.311741
323	FBM	61	mc	Normoxia	PBMCs	2	13C6 Glucose	3	lactate	261	0.641734	0.0631773	0.0461313	0.309754
323	FBM	61	mc	Normoxia	PBMCs	2	13C5 Glutamine	1	lactate	261	0.963788	0.0321909	0.000852262	0.00386434
323	FBM	61	mc	Normoxia	PBMCs	2	13C5 Glutamine	1	lactate	261	0.963206	0.032678	0.00102366	0.00378767
323	FBM	61	mc	Normoxia	PBMCs	2	13C5 Glutamine	2	lactate	261	0.966992	0.0316041	0.000204749	0.00138901
323	FBM	61	mc	Normoxia	PBMCs	2	13C5 Glutamine	2	lactate	261	0.967022	0.0315506	0.000192737	0.00143082
323	FBM	61	mc	Normoxia	PBMCs	2	13C5 Glutamine	3	lactate	261	0.962829	0.0346154	0.000983359	0.00193184
323	FBM	61	mc	Normoxia	PBMCs	2	13C5 Glutamine	3	lactate	261	0.962681	0.0347605	0.00104745	0.00186216
323	FBM	61	mc	Normoxia	Gran	2	1,2-13C2 Glucose	1	glutamate	432	0.841297	0.0762306	0.0731983	0.00692573	0.00245798	4.10047e-05
323	FBM	61	mc	Normoxia	Gran	2	1,2-13C2 Glucose	1	glutamate	432	0.8409	0.0765006	0.0732135	0.00719804	0.00209253	0.000270618
323	FBM	61	mc	Normoxia	Gran	2	1,2-13C2 Glucose	2	glutamate	432	0.89829	0.0624344	0.0366744	0.00208453	0.000528953	4.70497e-05
323	FBM	61	mc	Normoxia	Gran	2	1,2-13C2 Glucose	2	glutamate	432	0.899277	0.0620882	0.0356981	0.00250467	0.000519777	-4.65116e-05
323	FBM	61	mc	Normoxia	Gran	2	1,2-13C2 Glucose	3	glutamate	432	0.917941	0.0605498	0.0202313	0.00114695	0.000112412	2.81293e-05
323	FBM	61	mc	Normoxia	Gran	2	1,2-13C2 Glucose	3	glutamate	432	0.917886	0.0605462	0.0200748	0.0012265	0.000338975	-6.82923e-05
323	FBM	61	mc	Normoxia	Gran	2	13C6 Glucose	1	glutamate	432	0.736294	0.0857533	0.140167	0.0245587	0.0125722	0.00131493
323	FBM	61	mc	Normoxia	Gran	2	13C6 Glucose	1	glutamate	432	0.735462	0.0862078	0.14088	0.0241652	0.012657	0.00134863
323	FBM	61	mc	Normoxia	Gran	2	13C6 Glucose	3	glutamate	432	0.885826	0.0653729	0.042696	0.00445682	0.00157638	0.000183169
323	FBM	61	mc	Normoxia	Gran	2	13C6 Glucose	3	glutamate	432	0.885802	0.0652197	0.0428841	0.00435259	0.00175164	0.000104646
323	FBM	61	mc	Normoxia	Gran	2	13C5 Glutamine	1	glutamate	432	0.705956	0.0773862	0.0257525	0.0745717	0.00743622	0.123216
323	FBM	61	mc	Normoxia	Gran	2	13C5 Glutamine	1	glutamate	432	0.705976	0.0778631	0.0258024	0.074773	0.00720341	0.122731
323	FBM	61	mc	Normoxia	Gran	2	13C5 Glutamine	2	glutamate	432	0.750219	0.0640963	0.0183815	0.0582111	0.00679811	0.115637
323	FBM	61	mc	Normoxia	Gran	2	13C5 Glutamine	2	glutamate	432	0.750438	0.064211	0.0176916	0.0589422	0.0067172	0.115203
323	FBM	61	mc	Normoxia	Gran	2	13C5 Glutamine	3	glutamate	432	0.638156	0.0876494	0.0338795	0.0931996	0.00946577	0.155949
323	FBM	61	mc	Normoxia	Gran	2	13C5 Glutamine	3	glutamate	432	0.638887	0.0877727	0.0328763	0.0933542	0.00948879	0.15576
323	FBM	61	mc	Normoxia	Gran+Phago	2	1,2-13C2 Glucose	1	glutamate	432	0.938426	0.0556158	0.00517457	0.000401151	1.15442e-05	0.000426414
323	FBM	61	mc	Normoxia	Gran+Phago	2	1,2-13C2 Glucose	1	glutamate	432	0.937863	0.0550709	0.00613915	0.000590001	0.00017458	0.00018743
323	FBM	61	mc	Normoxia	Gran+Phago	2	1,2-13C2 Glucose	2	glutamate	432	0.928575	0.0588835	0.0110271	0.000888868	0.000459784	0.000217674
323	FBM	61	mc	Normoxia	Gran+Phago	2	1,2-13C2 Glucose	2	glutamate	432	0.926794	0.0600986	0.0114616	0.00114211	0.000123389	0.000443797
323	FBM	61	mc	Normoxia	Gran+Phago	2	13C6 Glucose	1	glutamate	432	0.91322	0.0540797	0.0253542	0.00657815	0.000824883	-5.98103e-06
323	FBM	61	mc	Normoxia	Gran+Phago	2	13C6 Glucose	1	glutamate	432	0.912292	0.0541248	0.0260198	0.00663199	0.000848656	0.00011104
323	FBM	61	mc	Normoxia	Gran+Phago	2	13C6 Glucose	2	glutamate	432	0.885712	0.0567374	0.0498542	0.00589965	0.00187022	8.943e-05
323	FBM	61	mc	Normoxia	Gran+Phago	2	13C6 Glucose	2	glutamate	432	0.883537	0.0581232	0.0502284	0.00593123	0.00215781	0.000189335
323	FBM	61	mc	Normoxia	Gran+Phago	2	13C6 Glucose	3	glutamate	432	0.869567	0.0625822	0.0546574	0.00914843	0.00371236	0.000604035
323	FBM	61	mc	Normoxia	Gran+Phago	2	13C6 Glucose	3	glutamate	432	0.867429	0.0632966	0.0554902	0.00954579	0.00394017	0.000540145
323	FBM	61	mc	Normoxia	Gran+Phago	2	13C5 Glutamine	1	glutamate	432	0.603761	0.0397609	0.00614085	0.0278862	0.0165989	0.345179
323	FBM	61	mc	Normoxia	Gran+Phago	2	13C5 Glutamine	1	glutamate	432	0.60376	0.0413747	0.00545075	0.0270483	0.0167822	0.344533
323	FBM	61	mc	Normoxia	Gran+Phago	2	13C5 Glutamine	2	glutamate	432	0.563728	0.0385118	0.00664136	0.0368233	0.0179012	0.379294
323	FBM	61	mc	Normoxia	Gran+Phago	2	13C5 Glutamine	2	glutamate	432	0.562957	0.0385447	0.00651754	0.0363289	0.0182431	0.380459
323	FBM	61	mc	Normoxia	Gran+Phago	2	13C5 Glutamine	3	glutamate	432	0.528338	0.0435331	0.0124187	0.0492102	0.0187133	0.392276
323	FBM	61	mc	Normoxia	Gran+Phago	2	13C5 Glutamine	3	glutamate	432	0.530738	0.0422031	0.0124153	0.0495305	0.0185397	0.390743
323	FBM	61	mc	Normoxia	Gran	2	1,2-13C2 Glucose	1	glutamate	330	0.854498	0.0781255	0.0605688	0.00685795	0.000212292
323	FBM	61	mc	Normoxia	Gran	2	1,2-13C2 Glucose	1	glutamate	330	0.853805	0.079	0.0605356	0.00661681	0.000365157
323	FBM	61	mc	Normoxia	Gran	2	1,2-13C2 Glucose	2	glutamate	330	0.910239	0.0567973	0.0311754	0.0019683	-5.1552e-05
323	FBM	61	mc	Normoxia	Gran	2	1,2-13C2 Glucose	2	glutamate	330	0.909978	0.057346	0.0310562	0.00173836	-1.26614e-05
323	FBM	61	mc	Normoxia	Gran	2	1,2-13C2 Glucose	3	glutamate	330	0.929618	0.0530624	0.016571	0.000858026	-8.26172e-06
323	FBM	61	mc	Normoxia	Gran	2	1,2-13C2 Glucose	3	glutamate	330	0.930277	0.0526047	0.016113	0.00110283	-2.64324e-05
323	FBM	61	mc	Normoxia	Gran	2	13C6 Glucose	1	glutamate	330	0.748962	0.0996036	0.122675	0.0269602	0.00271236
323	FBM	61	mc	Normoxia	Gran	2	13C6 Glucose	1	glutamate	330	0.748721	0.100419	0.121931	0.0273609	0.00246275
323	FBM	61	mc	Normoxia	Gran	2	13C6 Glucose	3	glutamate	330	0.898936	0.0600976	0.0367656	0.00427116	0.000116951
323	FBM	61	mc	Normoxia	Gran	2	13C6 Glucose	3	glutamate	330	0.898703	0.0609339	0.0361561	0.00416613	0.000234991
323	FBM	61	mc	Normoxia	Gran	2	13C5 Glutamine	1	glutamate	330	0.717194	0.085575	0.0779854	0.00602111	0.123186
323	FBM	61	mc	Normoxia	Gran	2	13C5 Glutamine	1	glutamate	330	0.717552	0.086469	0.0768176	0.00588111	0.123051
323	FBM	61	mc	Normoxia	Gran	2	13C5 Glutamine	2	glutamate	330	0.759717	0.0673351	0.0610988	0.00544264	0.115766
323	FBM	61	mc	Normoxia	Gran	2	13C5 Glutamine	2	glutamate	330	0.759959	0.0668263	0.0615977	0.00557573	0.115196
323	FBM	61	mc	Normoxia	Gran	2	13C5 Glutamine	3	glutamate	330	0.653697	0.0995197	0.0957409	0.00797654	0.155693
323	FBM	61	mc	Normoxia	Gran	2	13C5 Glutamine	3	glutamate	330	0.653573	0.100288	0.0954991	0.00798619	0.155063
323	FBM	61	mc	Normoxia	Gran+Phago	2	1,2-13C2 Glucose	1	glutamate	330	0.952317	0.0425576	0.00515392	0.000334452	-0.000173129
323	FBM	61	mc	Normoxia	Gran+Phago	2	1,2-13C2 Glucose	1	glutamate	330	0.952277	0.0431209	0.00473126	0.000188441	-0.000259277
323	FBM	61	mc	Normoxia	Gran+Phago	2	1,2-13C2 Glucose	2	glutamate	330	0.944353	0.0453278	0.00974325	0.000965496	-0.000156973
323	FBM	61	mc	Normoxia	Gran+Phago	2	1,2-13C2 Glucose	2	glutamate	330	0.945468	0.0447112	0.00937005	0.00106379	-0.000393527
323	FBM	61	mc	Normoxia	Gran+Phago	2	13C6 Glucose	1	glutamate	330	0.926913	0.0493998	0.0213911	0.00247549	2.50404e-05
323	FBM	61	mc	Normoxia	Gran+Phago	2	13C6 Glucose	1	glutamate	330	0.928884	0.0476726	0.0211904	0.0023331	0.000201118
323	FBM	61	mc	Normoxia	Gran+Phago	2	13C6 Glucose	2	glutamate	330	0.89757	0.0529992	0.0450794	0.00489534	-0.000194063
323	FBM	61	mc	Normoxia	Gran+Phago	2	13C6 Glucose	2	glutamate	330	0.898214	0.0524976	0.0450322	0.00464421	-0.000193258
323	FBM	61	mc	Normoxia	Gran+Phago	2	13C6 Glucose	3	glutamate	330	0.880964	0.0626105	0.0480652	0.00866929	7.85168e-05
323	FBM	61	mc	Normoxia	Gran+Phago	2	13C6 Glucose	3	glutamate	330	0.880213	0.0633822	0.0479489	0.00817131	0.000704751
323	FBM	61	mc	Normoxia	Gran+Phago	2	13C5 Glutamine	1	glutamate	330	0.604429	0.0386204	0.0277176	0.0143959	0.341693
323	FBM	61	mc	Normoxia	Gran+Phago	2	13C5 Glutamine	1	glutamate	330	0.605622	0.0373998	0.0290036	0.0134498	0.34058
323	FBM	61	mc	Normoxia	Gran+Phago	2	13C5 Glutamine	2	glutamate	330	0.564734	0.0358592	0.037749	0.0155863	0.375426
323	FBM	61	mc	Normoxia	Gran+Phago	2	13C5 Glutamine	2	glutamate	330	0.567177	0.0362707	0.037099	0.0148944	0.373696
323	FBM	61	mc	Normoxia	Gran+Phago	2	13C5 Glutamine	3	glutamate	330	0.53121	0.0455122	0.0508654	0.0153726	0.387115
323	FBM	61	mc	Normoxia	Gran+Phago	2	13C5 Glutamine	3	glutamate	330	0.532689	0.0442801	0.0514606	0.0153849	0.386299
323	FBM	61	mc	Normoxia	Gran	2	1,2-13C2 Glucose	1	aspartate	418	0.889112	0.0647287	0.0417257	0.00461931	0.000253316
323	FBM	61	mc	Normoxia	Gran	2	1,2-13C2 Glucose	1	aspartate	418	0.885745	0.0685764	0.0412787	0.00420261	0.000504924
323	FBM	61	mc	Normoxia	Gran	2	1,2-13C2 Glucose	2	aspartate	418	0.923039	0.0512499	0.0243828	0.00140077	7.89791e-05
323	FBM	61	mc	Normoxia	Gran	2	1,2-13C2 Glucose	2	aspartate	418	0.921535	0.0543091	0.022869	0.0013686	7.01662e-05
323	FBM	61	mc	Normoxia	Gran	2	1,2-13C2 Glucose	3	aspartate	418	0.935885	0.0492136	0.0140007	0.000866885	0.000168447
323	FBM	61	mc	Normoxia	Gran	2	1,2-13C2 Glucose	3	aspartate	418	0.935553	0.0497809	0.0136022	0.000992751	0.000169342
323	FBM	61	mc	Normoxia	Gran	2	13C6 Glucose	1	aspartate	418	0.805469	0.0828093	0.0922211	0.0193355	0.00117725
323	FBM	61	mc	Normoxia	Gran	2	13C6 Glucose	1	aspartate	418	0.804269	0.0840132	0.0922752	0.0189673	0.00143725
323	FBM	61	mc	Normoxia	Gran	2	13C6 Glucose	3	aspartate	418	0.907795	0.0572681	0.0311844	0.00352879	0.000458833
323	FBM	61	mc	Normoxia	Gran	2	13C6 Glucose	3	aspartate	418	0.908686	0.0563065	0.030961	0.00406324	0.000187057
323	FBM	61	mc	Normoxia	Gran	2	13C5 Glutamine	1	aspartate	418	0.763064	0.0774864	0.06471	0.00676233	0.0994547
323	FBM	61	mc	Normoxia	Gran	2	13C5 Glutamine	1	aspartate	418	0.764184	0.0778665	0.0638429	0.00719563	0.0982454
323	FBM	61	mc	Normoxia	Gran	2	13C5 Glutamine	2	aspartate	418	0.802625	0.0598641	0.0478059	0.00641191	0.0941236
323	FBM	61	mc	Normoxia	Gran	2	13C5 Glutamine	2	aspartate	418	0.802416	0.0596208	0.0475498	0.00701712	0.0943361
323	FBM	61	mc	Normoxia	Gran	2	13C5 Glutamine	3	aspartate	418	0.702485	0.0888045	0.0800897	0.010275	0.133821
323	FBM	61	mc	Normoxia	Gran	2	13C5 Glutamine	3	aspartate	418	0.702346	0.0884364	0.0817192	0.00956455	0.133226
323	FBM	61	mc	Normoxia	Gran+Phago	2	1,2-13C2 Glucose	1	aspartate	418	0.950017	0.0447935	0.00419923	0.00108125	2.66461e-05
323	FBM	61	mc	Normoxia	Gran+Phago	2	1,2-13C2 Glucose	1	aspartate	418	0.948537	0.0479898	0.00212269	0.0011851	0.00022489
323	FBM	61	mc	Normoxia	Gran+Phago	2	1,2-13C2 Glucose	2	aspartate	418	0.941828	0.0499382	0.00693423	0.00126254	0.000150053
323	FBM	61	mc	Normoxia	Gran+Phago	2	1,2-13C2 Glucose	2	aspartate	418	0.941524	0.0492427	0.00844092	0.000431972	0.000402795
323	FBM	61	mc	Normoxia	Gran+Phago	2	13C6 Glucose	1	aspartate	418	0.930234	0.0500794	0.0172547	0.00208415	0.000556449
323	FBM	61	mc	Normoxia	Gran+Phago	2	13C6 Glucose	1	aspartate	418	0.932087	0.0477958	0.0170324	0.00319523	5.42396e-05
323	FBM	61	mc	Normoxia	Gran+Phago	2	13C6 Glucose	2	aspartate	418	0.911919	0.0521149	0.0320441	0.00384713	0.000299343
323	FBM	61	mc	Normoxia	Gran+Phago	2	13C6 Glucose	2	aspartate	418	0.914373	0.0507624	0.0308735	0.00367687	0.000562649
323	FBM	61	mc	Normoxia	Gran+Phago	2	13C6 Glucose	3	aspartate	418	0.893695	0.0611146	0.0385777	0.00604773	0.000911916
323	FBM	61	mc	Normoxia	Gran+Phago	2	13C6 Glucose	3	aspartate	418	0.895696	0.059379	0.0382864	0.00621534	0.000782211
323	FBM	61	mc	Normoxia	Gran+Phago	2	13C5 Glutamine	1	aspartate	418	0.794984	0.0441574	0.019988	0.00707342	0.150506
323	FBM	61	mc	Normoxia	Gran+Phago	2	13C5 Glutamine	1	aspartate	418	0.793075	0.0436849	0.020518	0.00809414	0.151907
323	FBM	61	mc	Normoxia	Gran+Phago	2	13C5 Glutamine	2	aspartate	418	0.761064	0.040044	0.0219002	0.00906549	0.18943
323	FBM	61	mc	Normoxia	Gran+Phago	2	13C5 Glutamine	2	aspartate	418	0.759689	0.0417252	0.022531	0.00867836	0.188507
323	FBM	61	mc	Normoxia	Gran+Phago	2	13C5 Glutamine	3	aspartate	418	0.716887	0.0479575	0.0353429	0.0104245	0.213304
323	FBM	61	mc	Normoxia	Gran+Phago	2	13C5 Glutamine	3	aspartate	418	0.716854	0.046966	0.0354871	0.011161	0.213643
323	FBM	61	mc	Normoxia	Gran	2	1,2-13C2 Glucose	1	aspartate	390	0.903203	0.0726743	0.0249977	-0.000179917
323	FBM	61	mc	Normoxia	Gran	2	1,2-13C2 Glucose	1	aspartate	390	0.902023	0.0734511	0.0243779	0.000764607
323	FBM	61	mc	Normoxia	Gran	2	1,2-13C2 Glucose	2	aspartate	390	0.93814	0.0491923	0.0117612	0.00138737
323	FBM	61	mc	Normoxia	Gran	2	1,2-13C2 Glucose	2	aspartate	390	0.934713	0.052066	0.0129234	0.00060576
323	FBM	61	mc	Normoxia	Gran	2	1,2-13C2 Glucose	3	aspartate	390	0.945181	0.0466081	0.00798805	0.000405438
323	FBM	61	mc	Normoxia	Gran	2	1,2-13C2 Glucose	3	aspartate	390	0.944884	0.0467939	0.00738567	0.00119998
323	FBM	61	mc	Normoxia	Gran	2	13C6 Glucose	1	aspartate	390	0.826142	0.10899	0.0618879	0.00519255
323	FBM	61	mc	Normoxia	Gran	2	13C6 Glucose	1	aspartate	390	0.826491	0.109745	0.0589288	0.00702996
323	FBM	61	mc	Normoxia	Gran	2	13C6 Glucose	3	aspartate	390	0.920785	0.0597858	0.0184411	0.00189189
323	FBM	61	mc	Normoxia	Gran	2	13C6 Glucose	3	aspartate	390	0.919666	0.0603177	0.0190882	0.00164531
323	FBM	61	mc	Normoxia	Gran	2	13C5 Glutamine	1	aspartate	390	0.787655	0.0866713	0.0370499	0.101005
323	FBM	61	mc	Normoxia	Gran	2	13C5 Glutamine	1	aspartate	390	0.78514	0.0869091	0.0372369	0.103318
323	FBM	61	mc	Normoxia	Gran	2	13C5 Glutamine	2	aspartate	390	0.814252	0.0706324	0.0278934	0.0984318
323	FBM	61	mc	Normoxia	Gran	2	13C5 Glutamine	2	aspartate	390	0.815625	0.0703693	0.0276435	0.0975853
323	FBM	61	mc	Normoxia	Gran	2	13C5 Glutamine	3	aspartate	390	0.722666	0.10875	0.0457382	0.139581
323	FBM	61	mc	Normoxia	Gran	2	13C5 Glutamine	3	aspartate	390	0.721817	0.108534	0.0469958	0.139059
323	FBM	61	mc	Normoxia	Gran+Phago	2	1,2-13C2 Glucose	1	aspartate	390	0.967412	0.0309176	0.00244857	-0.000516956
323	FBM	61	mc	Normoxia	Gran+Phago	2	1,2-13C2 Glucose	1	aspartate	390	0.958234	0.0397482	0.00230549	-0.000444913
323	FBM	61	mc	Normoxia	Gran+Phago	2	1,2-13C2 Glucose	2	aspartate	390	0.952902	0.0413662	0.00630821	-0.000436119
323	FBM	61	mc	Normoxia	Gran+Phago	2	1,2-13C2 Glucose	2	aspartate	390	0.956136	0.0387432	0.00557639	-0.00046965
323	FBM	61	mc	Normoxia	Gran+Phago	2	13C6 Glucose	1	aspartate	390	0.946554	0.0416352	0.0126836	-0.000479667
323	FBM	61	mc	Normoxia	Gran+Phago	2	13C6 Glucose	1	aspartate	390	0.942054	0.0455765	0.0116348	0.000925778
323	FBM	61	mc	Normoxia	Gran+Phago	2	13C6 Glucose	2	aspartate	390	0.931622	0.0488546	0.0195614	0.000809947
323	FBM	61	mc	Normoxia	Gran+Phago	2	13C6 Glucose	2	aspartate	390	0.929603	0.0516999	0.0176505	0.00154681
323	FBM	61	mc	Normoxia	Gran+Phago	2	13C6 Glucose	3	aspartate	390	0.91136	0.062986	0.0250355	0.00175572
323	FBM	61	mc	Normoxia	Gran+Phago	2	13C6 Glucose	3	aspartate	390	0.908876	0.0647772	0.0242589	0.00306881
323	FBM	61	mc	Normoxia	Gran+Phago	2	13C5 Glutamine	1	aspartate	390	0.805839	0.0430044	0.0151682	0.153028
323	FBM	61	mc	Normoxia	Gran+Phago	2	13C5 Glutamine	1	aspartate	390	0.804404	0.0405538	0.017012	0.154901
323	FBM	61	mc	Normoxia	Gran+Phago	2	13C5 Glutamine	2	aspartate	390	0.769749	0.0418881	0.0184028	0.191043
323	FBM	61	mc	Normoxia	Gran+Phago	2	13C5 Glutamine	2	aspartate	390	0.769607	0.0410458	0.0181471	0.192094
323	FBM	61	mc	Normoxia	Gran+Phago	2	13C5 Glutamine	3	aspartate	390	0.728549	0.0521214	0.0255539	0.2177
323	FBM	61	mc	Normoxia	Gran+Phago	2	13C5 Glutamine	3	aspartate	390	0.727044	0.0541279	0.0242479	0.218892
323	FBM	61	mc	Normoxia	Gran	2	1,2-13C2 Glucose	1	aspartate	302	0.943203	0.035451	0.0233418
323	FBM	61	mc	Normoxia	Gran	2	1,2-13C2 Glucose	1	aspartate	302	0.944884	0.0341029	0.0224121
323	FBM	61	mc	Normoxia	Gran	2	1,2-13C2 Glucose	2	aspartate	302	0.960713	0.0275673	0.0126116
323	FBM	61	mc	Normoxia	Gran	2	1,2-13C2 Glucose	2	aspartate	302	0.961568	0.0271182	0.0120361
323	FBM	61	mc	Normoxia	Gran	2	1,2-13C2 Glucose	3	aspartate	302	0.966744	0.0270061	0.00670355
323	FBM	61	mc	Normoxia	Gran	2	1,2-13C2 Glucose	3	aspartate	302	0.967769	0.0258114	0.00677567
323	FBM	61	mc	Normoxia	Gran	2	13C6 Glucose	1	aspartate	302	0.894288	0.0536567	0.0564418
323	FBM	61	mc	Normoxia	Gran	2	13C6 Glucose	1	aspartate	302	0.895762	0.0518606	0.0569068
323	FBM	61	mc	Normoxia	Gran	2	13C6 Glucose	3	aspartate	302	0.953181	0.0312783	0.0167849
323	FBM	61	mc	Normoxia	Gran	2	13C6 Glucose	3	aspartate	302	0.952733	0.0317752	0.0167577
323	FBM	61	mc	Normoxia	Gran	2	13C5 Glutamine	1	aspartate	302	0.833233	0.0423726	0.134203
323	FBM	61	mc	Normoxia	Gran	2	13C5 Glutamine	1	aspartate	302	0.833756	0.0407173	0.135851
323	FBM	61	mc	Normoxia	Gran	2	13C5 Glutamine	2	aspartate	302	0.849628	0.0349661	0.124945
323	FBM	61	mc	Normoxia	Gran	2	13C5 Glutamine	2	aspartate	302	0.848607	0.0361859	0.124827
323	FBM	61	mc	Normoxia	Gran	2	13C5 Glutamine	3	aspartate	302	0.779025	0.0527044	0.182294
323	FBM	61	mc	Normoxia	Gran	2	13C5 Glutamine	3	aspartate	302	0.778143	0.0536455	0.182619
323	FBM	61	mc	Normoxia	Gran+Phago	2	1,2-13C2 Glucose	1	aspartate	302	0.97689	0.0198947	0.00279553
323	FBM	61	mc	Normoxia	Gran+Phago	2	1,2-13C2 Glucose	1	aspartate	302	0.975028	0.0219062	0.00318485
323	FBM	61	mc	Normoxia	Gran+Phago	2	1,2-13C2 Glucose	2	aspartate	302	0.971806	0.0231227	0.00553537
323	FBM	61	mc	Normoxia	Gran+Phago	2	1,2-13C2 Glucose	2	aspartate	302	0.97188	0.0228302	0.00541483
323	FBM	61	mc	Normoxia	Gran+Phago	2	13C6 Glucose	1	aspartate	302	0.965286	0.023507	0.0118417
323	FBM	61	mc	Normoxia	Gran+Phago	2	13C6 Glucose	1	aspartate	302	0.96524	0.0248952	0.0104204
323	FBM	61	mc	Normoxia	Gran+Phago	2	13C6 Glucose	2	aspartate	302	0.958497	0.0249048	0.0175451
323	FBM	61	mc	Normoxia	Gran+Phago	2	13C6 Glucose	2	aspartate	302	0.957444	0.02627	0.0172759
323	FBM	61	mc	Normoxia	Gran+Phago	2	13C6 Glucose	3	aspartate	302	0.944765	0.0343548	0.0225477
323	FBM	61	mc	Normoxia	Gran+Phago	2	13C6 Glucose	3	aspartate	302	0.945485	0.0345907	0.0217622
323	FBM	61	mc	Normoxia	Gran+Phago	2	13C5 Glutamine	1	aspartate	302	0.82021	0.0249432	0.167329
323	FBM	61	mc	Normoxia	Gran+Phago	2	13C5 Glutamine	1	aspartate	302	0.820446	0.0251225	0.166949
323	FBM	61	mc	Normoxia	Gran+Phago	2	13C5 Glutamine	2	aspartate	302	0.782062	0.0268734	0.207048
323	FBM	61	mc	Normoxia	Gran+Phago	2	13C5 Glutamine	2	aspartate	302	0.782394	0.0262319	0.207764
323	FBM	61	mc	Normoxia	Gran+Phago	2	13C5 Glutamine	3	aspartate	302	0.744481	0.0334464	0.240849
323	FBM	61	mc	Normoxia	Gran+Phago	2	13C5 Glutamine	3	aspartate	302	0.745667	0.0320094	0.241326
323	FBM	61	mc	Normoxia	Gran	2	1,2-13C2 Glucose	1	lactate	261	0.848026	0.0470819	0.109312	0.00281412
323	FBM	61	mc	Normoxia	Gran	2	1,2-13C2 Glucose	1	lactate	261	0.846348	0.0475747	0.110571	0.00282167
323	FBM	61	mc	Normoxia	Gran	2	1,2-13C2 Glucose	2	lactate	261	0.864952	0.0436482	0.0957029	0.00190654
323	FBM	61	mc	Normoxia	Gran	2	1,2-13C2 Glucose	2	lactate	261	0.865462	0.0430984	0.0957648	0.00187851
323	FBM	61	mc	Normoxia	Gran	2	1,2-13C2 Glucose	3	lactate	261	0.824718	0.0449799	0.13675	0.0023666
323	FBM	61	mc	Normoxia	Gran	2	1,2-13C2 Glucose	3	lactate	261	0.824606	0.0447247	0.136966	0.00256608
323	FBM	61	mc	Normoxia	Gran	2	13C6 Glucose	1	lactate	261	0.692343	0.0718357	0.0483919	0.234385
323	FBM	61	mc	Normoxia	Gran	2	13C6 Glucose	1	lactate	261	0.694374	0.0716234	0.048013	0.232583
323	FBM	61	mc	Normoxia	Gran	2	13C6 Glucose	3	lactate	261	0.730861	0.0574879	0.0350327	0.219964
323	FBM	61	mc	Normoxia	Gran	2	13C6 Glucose	3	lactate	261	0.730433	0.057472	0.0352921	0.22021
323	FBM	61	mc	Normoxia	Gran	2	13C5 Glutamine	1	lactate	261	0.967908	0.0316056	7.23023e-05	0.000414363
323	FBM	61	mc	Normoxia	Gran	2	13C5 Glutamine	1	lactate	261	0.96896	0.0308783	-0.000220353	0.000347041
323	FBM	61	mc	Normoxia	Gran	2	13C5 Glutamine	2	lactate	261	0.967805	0.0316144	-0.000276087	0.000932454
323	FBM	61	mc	Normoxia	Gran	2	13C5 Glutamine	2	lactate	261	0.967879	0.0314166	-3.45282e-05	0.000803867
323	FBM	61	mc	Normoxia	Gran	2	13C5 Glutamine	3	lactate	261	0.966089	0.03201	0.000559557	0.00159463
323	FBM	61	mc	Normoxia	Gran	2	13C5 Glutamine	3	lactate	261	0.966117	0.032063	0.000468219	0.00160052
323	FBM	61	mc	Normoxia	Gran+Phago	2	1,2-13C2 Glucose	1	lactate	261	0.841816	0.0714542	0.0922477	0.000385723
323	FBM	61	mc	Normoxia	Gran+Phago	2	1,2-13C2 Glucose	1	lactate	261	0.842155	0.0710719	0.092288	0.000388386
323	FBM	61	mc	Normoxia	Gran+Phago	2	1,2-13C2 Glucose	2	lactate	261	0.914703	0.0526932	0.0345583	0.000272158
323	FBM	61	mc	Normoxia	Gran+Phago	2	1,2-13C2 Glucose	2	lactate	261	0.914912	0.0525345	0.0347562	-1.98382e-05
323	FBM	61	mc	Normoxia	Gran+Phago	2	13C6 Glucose	1	lactate	261	0.65466	0.0617436	0.0456387	0.296234
323	FBM	61	mc	Normoxia	Gran+Phago	2	13C6 Glucose	1	lactate	261	0.652049	0.061733	0.0446497	0.300601
323	FBM	61	mc	Normoxia	Gran+Phago	2	13C6 Glucose	2	lactate	261	0.675425	0.0566456	0.0391146	0.284457
323	FBM	61	mc	Normoxia	Gran+Phago	2	13C6 Glucose	2	lactate	261	0.6741	0.0567349	0.0387733	0.286371
323	FBM	61	mc	Normoxia	Gran+Phago	2	13C6 Glucose	3	lactate	261	0.610757	0.0584302	0.0452038	0.354778
323	FBM	61	mc	Normoxia	Gran+Phago	2	13C6 Glucose	3	lactate	261	0.610272	0.0592004	0.0451295	0.354519
323	FBM	61	mc	Normoxia	Gran+Phago	2	13C5 Glutamine	1	lactate	261	0.968214	0.0311323	0.000308389	0.000343433
323	FBM	61	mc	Normoxia	Gran+Phago	2	13C5 Glutamine	1	lactate	261	0.968155	0.030997	0.000649076	0.000187431
323	FBM	61	mc	Normoxia	Gran+Phago	2	13C5 Glutamine	2	lactate	261	0.967513	0.0309516	0.000948126	0.000687796
323	FBM	61	mc	Normoxia	Gran+Phago	2	13C5 Glutamine	2	lactate	261	0.967234	0.0317094	0.000402071	0.000735135
323	FBM	61	mc	Normoxia	Gran+Phago	2	13C5 Glutamine	3	lactate	261	0.966962	0.0315858	0.000860457	0.000691651
323	FBM	61	mc	Normoxia	Gran+Phago	2	13C5 Glutamine	3	lactate	261	0.966876	0.0317808	0.000766132	0.000668795
323	FBM	61	mc	Normoxia	Gran	2	1,2-13C2 Glucose	1	lactate	233	0.862391	0.0311875	0.114292
323	FBM	61	mc	Normoxia	Gran	2	1,2-13C2 Glucose	1	lactate	233	0.863094	0.0315478	0.113113
323	FBM	61	mc	Normoxia	Gran	2	1,2-13C2 Glucose	2	lactate	233	0.880113	0.028983	0.0976906
323	FBM	61	mc	Normoxia	Gran	2	1,2-13C2 Glucose	2	lactate	233	0.885311	0.0281202	0.092847
323	FBM	61	mc	Normoxia	Gran	2	1,2-13C2 Glucose	3	lactate	233	0.841242	0.0292656	0.139124
323	FBM	61	mc	Normoxia	Gran	2	1,2-13C2 Glucose	3	lactate	233	0.842162	0.0293903	0.137932
323	FBM	61	mc	Normoxia	Gran	2	13C6 Glucose	1	lactate	233	0.719377	0.0378274	0.260727
323	FBM	61	mc	Normoxia	Gran	2	13C6 Glucose	1	lactate	233	0.718926	0.0375298	0.261521
323	FBM	61	mc	Normoxia	Gran	2	13C6 Glucose	3	lactate	233	0.741957	0.0316495	0.24307
323	FBM	61	mc	Normoxia	Gran	2	13C6 Glucose	3	lactate	233	0.744991	0.0313468	0.240021
323	FBM	61	mc	Normoxia	Gran	2	13C5 Glutamine	1	lactate	233	0.977959	0.021113	0.000977544
323	FBM	61	mc	Normoxia	Gran	2	13C5 Glutamine	1	lactate	233	0.97828	0.0210545	0.000687688
323	FBM	61	mc	Normoxia	Gran	2	13C5 Glutamine	2	lactate	233	0.97762	0.0210902	0.00132952
323	FBM	61	mc	Normoxia	Gran	2	13C5 Glutamine	2	lactate	233	0.977507	0.0214347	0.00105322
323	FBM	61	mc	Normoxia	Gran	2	13C5 Glutamine	3	lactate	233	0.9758	0.0222566	0.0020456
323	FBM	61	mc	Normoxia	Gran	2	13C5 Glutamine	3	lactate	233	0.975516	0.0224239	0.0021931
323	FBM	61	mc	Normoxia	Gran+Phago	2	1,2-13C2 Glucose	1	lactate	233	0.864193	0.0555396	0.0863687
323	FBM	61	mc	Normoxia	Gran+Phago	2	1,2-13C2 Glucose	1	lactate	233	0.864516	0.0553381	0.0863641
323	FBM	61	mc	Normoxia	Gran+Phago	2	1,2-13C2 Glucose	2	lactate	233	0.931775	0.0388653	0.0317436
323	FBM	61	mc	Normoxia	Gran+Phago	2	1,2-13C2 Glucose	2	lactate	233	0.931856	0.0388924	0.0315105
323	FBM	61	mc	Normoxia	Gran+Phago	2	13C6 Glucose	1	lactate	233	0.667339	0.0460051	0.307774
323	FBM	61	mc	Normoxia	Gran+Phago	2	13C6 Glucose	1	lactate	233	0.664577	0.0459983	0.310728
323	FBM	61	mc	Normoxia	Gran+Phago	2	13C6 Glucose	2	lactate	233	0.679604	0.0417656	0.299256
323	FBM	61	mc	Normoxia	Gran+Phago	2	13C6 Glucose	2	lactate	233	0.680532	0.0415243	0.298438
323	FBM	61	mc	Normoxia	Gran+Phago	2	13C6 Glucose	3	lactate	233	0.611745	0.0420318	0.371721
323	FBM	61	mc	Normoxia	Gran+Phago	2	13C6 Glucose	3	lactate	233	0.613372	0.041859	0.370331
323	FBM	61	mc	Normoxia	Gran+Phago	2	13C5 Glutamine	1	lactate	233	0.977616	0.0207388	0.00167872
323	FBM	61	mc	Normoxia	Gran+Phago	2	13C5 Glutamine	1	lactate	233	0.977478	0.0213868	0.00117323
323	FBM	61	mc	Normoxia	Gran+Phago	2	13C5 Glutamine	2	lactate	233	0.976557	0.0219987	0.00160958
323	FBM	61	mc	Normoxia	Gran+Phago	2	13C5 Glutamine	2	lactate	233	0.976412	0.0220285	0.00177516
323	FBM	61	mc	Normoxia	Gran+Phago	2	13C5 Glutamine	3	lactate	233	0.976867	0.0217973	0.001378
323	FBM	61	mc	Normoxia	Gran+Phago	2	13C5 Glutamine	3	lactate	233	0.97667	0.0220778	0.00127425
324	FBM	71	mc	Hyperoxia	PBMCs	2	1,2-13C2 Glucose	1	glutamate	432	0.849747	0.0729533	0.0679273	0.00619431	0.00195671	6.24137e-05
324	FBM	71	mc	Hyperoxia	PBMCs	2	1,2-13C2 Glucose	1	glutamate	432	0.850654	0.0719456	0.0682013	0.00613383	0.00207644	7.47332e-05
324	FBM	71	mc	Hyperoxia	PBMCs	2	1,2-13C2 Glucose	2	glutamate	432	0.875049	0.0656318	0.0539859	0.003776	0.00132003	2.8603e-05
324	FBM	71	mc	Hyperoxia	PBMCs	2	1,2-13C2 Glucose	2	glutamate	432	0.874695	0.0663865	0.0533971	0.00415689	0.00132071	1.49524e-05
324	FBM	71	mc	Hyperoxia	PBMCs	2	1,2-13C2 Glucose	3	glutamate	432	0.877529	0.0672625	0.0495934	0.00405064	0.00133699	-3.34316e-05
324	FBM	71	mc	Hyperoxia	PBMCs	2	1,2-13C2 Glucose	3	glutamate	432	0.877925	0.0665845	0.0501893	0.00397076	0.00110802	8.68845e-05
324	FBM	71	mc	Hyperoxia	PBMCs	2	13C6 Glucose	1	glutamate	432	0.74998	0.0806486	0.135096	0.0219717	0.0113308	0.0010598
324	FBM	71	mc	Hyperoxia	PBMCs	2	13C6 Glucose	1	glutamate	432	0.75024	0.0804234	0.136006	0.0211438	0.011103	0.00125181
324	FBM	71	mc	Hyperoxia	PBMCs	2	13C6 Glucose	2	glutamate	432	0.805958	0.0730077	0.100955	0.0131145	0.0064785	0.000506623
324	FBM	71	mc	Hyperoxia	PBMCs	2	13C6 Glucose	2	glutamate	432	0.805792	0.0726891	0.101357	0.0132297	0.0063023	0.000573265
324	FBM	71	mc	Hyperoxia	PBMCs	2	13C6 Glucose	3	glutamate	432	0.805569	0.0744306	0.0993583	0.0134942	0.0067552	0.000672444
324	FBM	71	mc	Hyperoxia	PBMCs	2	13C6 Glucose	3	glutamate	432	0.806	0.0739002	0.0989046	0.0141255	0.00661472	0.000788467
324	FBM	71	mc	Hyperoxia	PBMCs	2	13C5 Glutamine	1	glutamate	432	0.578351	0.0699551	0.0307529	0.101941	0.0110315	0.213619
324	FBM	71	mc	Hyperoxia	PBMCs	2	13C5 Glutamine	1	glutamate	432	0.577981	0.0695851	0.0314665	0.102044	0.0108788	0.213976
324	FBM	71	mc	Hyperoxia	PBMCs	2	13C5 Glutamine	2	glutamate	432	0.629252	0.0620461	0.0232954	0.0843	0.00934592	0.197169
324	FBM	71	mc	Hyperoxia	PBMCs	2	13C5 Glutamine	2	glutamate	432	0.629253	0.0624643	0.0230269	0.0843507	0.0092416	0.196906
324	FBM	71	mc	Hyperoxia	PBMCs	2	13C5 Glutamine	3	glutamate	432	0.539519	0.0693337	0.0328234	0.107213	0.0114747	0.246775
324	FBM	71	mc	Hyperoxia	PBMCs	2	13C5 Glutamine	3	glutamate	432	0.538662	0.069361	0.0335929	0.107385	0.0110671	0.246964
324	FBM	71	mc	Hyperoxia	PBMCs	2	1,2-13C2 Glucose	1	glutamate	330	0.862637	0.0726246	0.0579717	0.00673984	-1.91446e-05
324	FBM	71	mc	Hyperoxia	PBMCs	2	1,2-13C2 Glucose	1	glutamate	330	0.86273	0.0724507	0.0578776	0.00669277	0.000162705
324	FBM	71	mc	Hyperoxia	PBMCs	2	1,2-13C2 Glucose	2	glutamate	330	0.887171	0.0638795	0.044392	0.00438034	1.41423e-05
324	FBM	71	mc	Hyperoxia	PBMCs	2	1,2-13C2 Glucose	2	glutamate	330	0.887108	0.0638299	0.0444606	0.00444587	7.5632e-05
324	FBM	71	mc	Hyperoxia	PBMCs	2	1,2-13C2 Glucose	3	glutamate	330	0.889848	0.064059	0.0417814	0.00434854	-0.00014893
324	FBM	71	mc	Hyperoxia	PBMCs	2	1,2-13C2 Glucose	3	glutamate	330	0.889978	0.063677	0.0417881	0.00445534	-0.000108789
324	FBM	71	mc	Hyperoxia	PBMCs	2	13C6 Glucose	1	glutamate	330	0.761925	0.0910489	0.119399	0.0253231	0.00215893
324	FBM	71	mc	Hyperoxia	PBMCs	2	13C6 Glucose	1	glutamate	330	0.762274	0.0907204	0.119387	0.0256596	0.00178584
324	FBM	71	mc	Hyperoxia	PBMCs	2	13C6 Glucose	2	glutamate	330	0.817971	0.0770966	0.0888622	0.0147647	0.00101267
324	FBM	71	mc	Hyperoxia	PBMCs	2	13C6 Glucose	2	glutamate	330	0.817697	0.07705	0.0888269	0.0149424	0.00119442
324	FBM	71	mc	Hyperoxia	PBMCs	2	13C6 Glucose	3	glutamate	330	0.819219	0.0776569	0.0861809	0.0157553	0.00102295
324	FBM	71	mc	Hyperoxia	PBMCs	2	13C6 Glucose	3	glutamate	330	0.818214	0.0779049	0.0865035	0.0160685	0.00117863
324	FBM	71	mc	Hyperoxia	PBMCs	2	13C5 Glutamine	1	glutamate	330	0.589638	0.0820269	0.108168	0.01087	0.211247
324	FBM	71	mc	Hyperoxia	PBMCs	2	13C5 Glutamine	1	glutamate	330	0.591515	0.0810067	0.10766	0.0106839	0.211068
324	FBM	71	mc	Hyperoxia	PBMCs	2	13C5 Glutamine	2	glutamate	330	0.64098	0.0695702	0.0884553	0.00870707	0.194662
324	FBM	71	mc	Hyperoxia	PBMCs	2	13C5 Glutamine	2	glutamate	330	0.64122	0.069768	0.0881514	0.00893576	0.194068
324	FBM	71	mc	Hyperoxia	PBMCs	2	13C5 Glutamine	3	glutamate	330	0.552368	0.0821581	0.112504	0.0113787	0.244146
324	FBM	71	mc	Hyperoxia	PBMCs	2	13C5 Glutamine	3	glutamate	330	0.552186	0.0827027	0.112062	0.0110951	0.244655
324	FBM	71	mc	Hyperoxia	PBMCs	2	1,2-13C2 Glucose	1	aspartate	418	0.881121	0.0669585	0.0477796	0.00434149	0.000234913
324	FBM	71	mc	Hyperoxia	PBMCs	2	1,2-13C2 Glucose	1	aspartate	418	0.879957	0.0679346	0.0481537	0.00424496	0.00024563
324	FBM	71	mc	Hyperoxia	PBMCs	2	1,2-13C2 Glucose	2	aspartate	418	0.907256	0.0571643	0.0331829	0.00274254	8.59175e-05
324	FBM	71	mc	Hyperoxia	PBMCs	2	1,2-13C2 Glucose	2	aspartate	418	0.907169	0.0568121	0.0338839	0.00243987	6.64474e-05
324	FBM	71	mc	Hyperoxia	PBMCs	2	1,2-13C2 Glucose	3	aspartate	418	0.907063	0.0577474	0.0327096	0.00297688	-2.19135e-05
324	FBM	71	mc	Hyperoxia	PBMCs	2	1,2-13C2 Glucose	3	aspartate	418	0.906161	0.0585398	0.032669	0.00293317	0.000141092
324	FBM	71	mc	Hyperoxia	PBMCs	2	13C6 Glucose	1	aspartate	418	0.796736	0.0808365	0.103386	0.0187731	0.00137957
324	FBM	71	mc	Hyperoxia	PBMCs	2	13C6 Glucose	1	aspartate	418	0.797359	0.0807178	0.103156	0.0186121	0.00138462
324	FBM	71	mc	Hyperoxia	PBMCs	2	13C6 Glucose	2	aspartate	418	0.857654	0.066335	0.0667653	0.00956836	0.000288962
324	FBM	71	mc	Hyperoxia	PBMCs	2	13C6 Glucose	2	aspartate	418	0.858107	0.066271	0.0667893	0.00901125	0.000585687
324	FBM	71	mc	Hyperoxia	PBMCs	2	13C6 Glucose	3	aspartate	418	0.850362	0.0687919	0.0702251	0.0105938	0.000874327
324	FBM	71	mc	Hyperoxia	PBMCs	2	13C6 Glucose	3	aspartate	418	0.851651	0.0679916	0.0698594	0.0107004	0.000624713
324	FBM	71	mc	Hyperoxia	PBMCs	2	13C5 Glutamine	1	aspartate	418	0.593761	0.0739415	0.103787	0.0179745	0.23793
324	FBM	71	mc	Hyperoxia	PBMCs	2	13C5 Glutamine	1	aspartate	418	0.593438	0.0745063	0.103483	0.0180787	0.237835
324	FBM	71	mc	Hyperoxia	PBMCs	2	13C5 Glutamine	2	aspartate	418	0.644514	0.0628799	0.0806278	0.0170983	0.219879
324	FBM	71	mc	Hyperoxia	PBMCs	2	13C5 Glutamine	2	aspartate	418	0.643664	0.0619547	0.0819241	0.0168042	0.220935
324	FBM	71	mc	Hyperoxia	PBMCs	2	13C5 Glutamine	3	aspartate	418	0.570602	0.0726179	0.102601	0.019521	0.264892
324	FBM	71	mc	Hyperoxia	PBMCs	2	13C5 Glutamine	3	aspartate	418	0.56987	0.0730025	0.102722	0.0193861	0.26533
324	FBM	71	mc	Hyperoxia	PBMCs	2	1,2-13C2 Glucose	1	aspartate	390	0.89563	0.0756751	0.0281725	0.00122997
324	FBM	71	mc	Hyperoxia	PBMCs	2	1,2-13C2 Glucose	1	aspartate	390	0.896287	0.0751633	0.0275314	0.0014936
324	FBM	71	mc	Hyperoxia	PBMCs	2	1,2-13C2 Glucose	2	aspartate	390	0.918777	0.0613913	0.019272	0.000767793
324	FBM	71	mc	Hyperoxia	PBMCs	2	1,2-13C2 Glucose	2	aspartate	390	0.918491	0.0609361	0.0194184	0.00104201
324	FBM	71	mc	Hyperoxia	PBMCs	2	1,2-13C2 Glucose	3	aspartate	390	0.918758	0.0614568	0.0195447	0.000540939
324	FBM	71	mc	Hyperoxia	PBMCs	2	1,2-13C2 Glucose	3	aspartate	390	0.917769	0.0621883	0.0196031	0.00096263
324	FBM	71	mc	Hyperoxia	PBMCs	2	13C6 Glucose	1	aspartate	390	0.814395	0.113501	0.0662003	0.00668365
324	FBM	71	mc	Hyperoxia	PBMCs	2	13C6 Glucose	1	aspartate	390	0.814139	0.113653	0.0660599	0.0066673
324	FBM	71	mc	Hyperoxia	PBMCs	2	13C6 Glucose	2	aspartate	390	0.873374	0.0829925	0.0404607	0.00322983
324	FBM	71	mc	Hyperoxia	PBMCs	2	13C6 Glucose	2	aspartate	390	0.873617	0.0816204	0.040869	0.0038276
324	FBM	71	mc	Hyperoxia	PBMCs	2	13C6 Glucose	3	aspartate	390	0.86627	0.0864236	0.0444688	0.00332245
324	FBM	71	mc	Hyperoxia	PBMCs	2	13C6 Glucose	3	aspartate	390	0.865639	0.086845	0.0441664	0.00364079
324	FBM	71	mc	Hyperoxia	PBMCs	2	13C5 Glutamine	1	aspartate	390	0.595455	0.104203	0.0618131	0.244308
324	FBM	71	mc	Hyperoxia	PBMCs	2	13C5 Glutamine	1	aspartate	390	0.594443	0.104651	0.0622535	0.244471
324	FBM	71	mc	Hyperoxia	PBMCs	2	13C5 Glutamine	2	aspartate	390	0.642416	0.0872619	0.0492068	0.226601
324	FBM	71	mc	Hyperoxia	PBMCs	2	13C5 Glutamine	2	aspartate	390	0.642348	0.0848129	0.0498477	0.228259
324	FBM	71	mc	Hyperoxia	PBMCs	2	13C5 Glutamine	3	aspartate	390	0.568433	0.103643	0.0623917	0.272085
324	FBM	71	mc	Hyperoxia	PBMCs	2	13C5 Glutamine	3	aspartate	390	0.568689	0.103757	0.0620619	0.272039
324	FBM	71	mc	Hyperoxia	PBMCs	2	1,2-13C2 Glucose	1	aspartate	302	0.937356	0.0373634	0.0259763
324	FBM	71	mc	Hyperoxia	PBMCs	2	1,2-13C2 Glucose	1	aspartate	302	0.936639	0.0375928	0.0263487
324	FBM	71	mc	Hyperoxia	PBMCs	2	1,2-13C2 Glucose	2	aspartate	302	0.95174	0.0313423	0.0176302
324	FBM	71	mc	Hyperoxia	PBMCs	2	1,2-13C2 Glucose	2	aspartate	302	0.950968	0.0315539	0.01829
324	FBM	71	mc	Hyperoxia	PBMCs	2	1,2-13C2 Glucose	3	aspartate	302	0.950369	0.0318368	0.0183874
324	FBM	71	mc	Hyperoxia	PBMCs	2	1,2-13C2 Glucose	3	aspartate	302	0.949721	0.0325325	0.0185026
324	FBM	71	mc	Hyperoxia	PBMCs	2	13C6 Glucose	1	aspartate	302	0.884751	0.0529827	0.0630698
324	FBM	71	mc	Hyperoxia	PBMCs	2	13C6 Glucose	1	aspartate	302	0.883881	0.0530875	0.0629579
324	FBM	71	mc	Hyperoxia	PBMCs	2	13C6 Glucose	2	aspartate	302	0.922321	0.0386722	0.0387625
324	FBM	71	mc	Hyperoxia	PBMCs	2	13C6 Glucose	2	aspartate	302	0.921995	0.0392401	0.0389821
324	FBM	71	mc	Hyperoxia	PBMCs	2	13C6 Glucose	3	aspartate	302	0.917952	0.0413476	0.0419277
324	FBM	71	mc	Hyperoxia	PBMCs	2	13C6 Glucose	3	aspartate	302	0.91728	0.041764	0.0422518
324	FBM	71	mc	Hyperoxia	PBMCs	2	13C5 Glutamine	1	aspartate	302	0.650803	0.0498884	0.298006
324	FBM	71	mc	Hyperoxia	PBMCs	2	13C5 Glutamine	1	aspartate	302	0.650521	0.0499296	0.298008
324	FBM	71	mc	Hyperoxia	PBMCs	2	13C5 Glutamine	2	aspartate	302	0.686021	0.0427094	0.2699
324	FBM	71	mc	Hyperoxia	PBMCs	2	13C5 Glutamine	2	aspartate	302	0.685758	0.0433115	0.269455
324	FBM	71	mc	Hyperoxia	PBMCs	2	13C5 Glutamine	3	aspartate	302	0.622832	0.0512517	0.32377
324	FBM	71	mc	Hyperoxia	PBMCs	2	13C5 Glutamine	3	aspartate	302	0.623874	0.0507828	0.323154
324	FBM	71	mc	Hyperoxia	PBMCs	2	1,2-13C2 Glucose	1	lactate	261	0.790755	0.0347851	0.185412	-7.35139e-05
324	FBM	71	mc	Hyperoxia	PBMCs	2	1,2-13C2 Glucose	1	lactate	261	0.789415	0.0348843	0.186923	-0.000151351
324	FBM	71	mc	Hyperoxia	PBMCs	2	1,2-13C2 Glucose	2	lactate	261	0.811221	0.0435483	0.153124	0.00137109
324	FBM	71	mc	Hyperoxia	PBMCs	2	1,2-13C2 Glucose	2	lactate	261	0.811106	0.0428772	0.154118	0.00129153
324	FBM	71	mc	Hyperoxia	PBMCs	2	1,2-13C2 Glucose	3	lactate	261	0.848088	0.0400667	0.117669	0.00126999
324	FBM	71	mc	Hyperoxia	PBMCs	2	1,2-13C2 Glucose	3	lactate	261	0.848084	0.0400094	0.117606	0.00143903
324	FBM	71	mc	Hyperoxia	PBMCs	2	13C6 Glucose	1	lactate	261	0.675075	0.0355339	0.0180993	0.334418
324	FBM	71	mc	Hyperoxia	PBMCs	2	13C6 Glucose	1	lactate	261	0.68261	0.035458	0.0175901	0.325994
324	FBM	71	mc	Hyperoxia	PBMCs	2	13C6 Glucose	2	lactate	261	0.689456	0.0493079	0.0282135	0.288288
324	FBM	71	mc	Hyperoxia	PBMCs	2	13C6 Glucose	2	lactate	261	0.68664	0.0495545	0.0286211	0.291122
324	FBM	71	mc	Hyperoxia	PBMCs	2	13C6 Glucose	3	lactate	261	0.6549	0.0555232	0.0354937	0.314875
324	FBM	71	mc	Hyperoxia	PBMCs	2	13C6 Glucose	3	lactate	261	0.652788	0.0558683	0.0360251	0.316459
324	FBM	71	mc	Hyperoxia	PBMCs	2	13C5 Glutamine	1	lactate	261	0.96497	0.0318918	0.000670552	0.00248769
324	FBM	71	mc	Hyperoxia	PBMCs	2	13C5 Glutamine	1	lactate	261	0.964524	0.032789	0.000408308	0.00248715
324	FBM	71	mc	Hyperoxia	PBMCs	2	13C5 Glutamine	2	lactate	261	0.965556	0.0321161	0.000118191	0.00231561
324	FBM	71	mc	Hyperoxia	PBMCs	2	13C5 Glutamine	2	lactate	261	0.965643	0.0319334	0.000313235	0.00226967
324	FBM	71	mc	Hyperoxia	PBMCs	2	13C5 Glutamine	3	lactate	261	0.963212	0.0329718	0.000953919	0.0030701
324	FBM	71	mc	Hyperoxia	PBMCs	2	13C5 Glutamine	3	lactate	261	0.964176	0.0320901	0.00101455	0.00305749
324	FBM	71	mc	Hyperoxia	PBMCs	2	1,2-13C2 Glucose	1	lactate	233	0.802083	0.0213686	0.186479
324	FBM	71	mc	Hyperoxia	PBMCs	2	1,2-13C2 Glucose	1	lactate	233	0.799744	0.0207028	0.189664
324	FBM	71	mc	Hyperoxia	PBMCs	2	1,2-13C2 Glucose	2	lactate	233	0.821924	0.0266854	0.159647
324	FBM	71	mc	Hyperoxia	PBMCs	2	1,2-13C2 Glucose	2	lactate	233	0.825259	0.0267326	0.156273
324	FBM	71	mc	Hyperoxia	PBMCs	2	1,2-13C2 Glucose	3	lactate	233	0.858931	0.0251346	0.1223
324	FBM	71	mc	Hyperoxia	PBMCs	2	1,2-13C2 Glucose	3	lactate	233	0.859938	0.0250691	0.121324
324	FBM	71	mc	Hyperoxia	PBMCs	2	13C6 Glucose	1	lactate	233	0.659292	0.0197839	0.338774
324	FBM	71	mc	Hyperoxia	PBMCs	2	13C6 Glucose	1	lactate	233	0.663236	0.0199923	0.334638
324	FBM	71	mc	Hyperoxia	PBMCs	2	13C6 Glucose	2	lactate	233	0.684258	0.0239004	0.3081
324	FBM	71	mc	Hyperoxia	PBMCs	2	13C6 Glucose	2	lactate	233	0.688221	0.0238928	0.303912
324	FBM	71	mc	Hyperoxia	PBMCs	2	13C6 Glucose	3	lactate	233	0.650062	0.0257066	0.342176
324	FBM	71	mc	Hyperoxia	PBMCs	2	13C6 Glucose	3	lactate	233	0.654623	0.0254561	0.337617
324	FBM	71	mc	Hyperoxia	PBMCs	2	13C5 Glutamine	1	lactate	233	0.974801	0.0222112	0.00272628
324	FBM	71	mc	Hyperoxia	PBMCs	2	13C5 Glutamine	1	lactate	233	0.974852	0.0221264	0.00291052
324	FBM	71	mc	Hyperoxia	PBMCs	2	13C5 Glutamine	2	lactate	233	0.974755	0.0225538	0.00268384
324	FBM	71	mc	Hyperoxia	PBMCs	2	13C5 Glutamine	2	lactate	233	0.974867	0.0222867	0.00272127
324	FBM	71	mc	Hyperoxia	PBMCs	2	13C5 Glutamine	3	lactate	233	0.973777	0.0227232	0.00339507
324	FBM	71	mc	Hyperoxia	PBMCs	2	13C5 Glutamine	3	lactate	233	0.973797	0.0225781	0.00352392
324	FBM	71	mc	Hyperoxia	Gran	2	1,2-13C2 Glucose	1	glutamate	432	0.856944	0.0683003	0.0665301	0.00585281	0.0021113	3.88374e-05
324	FBM	71	mc	Hyperoxia	Gran	2	1,2-13C2 Glucose	1	glutamate	432	0.855091	0.0698497	0.0666198	0.00588894	0.00209386	6.34616e-05
324	FBM	71	mc	Hyperoxia	Gran	2	1,2-13C2 Glucose	2	glutamate	432	0.872042	0.066082	0.056037	0.00401145	0.0013895	0.000161407
324	FBM	71	mc	Hyperoxia	Gran	2	1,2-13C2 Glucose	2	glutamate	432	0.872281	0.0654875	0.0558014	0.00440752	0.00144033	0.000128921
324	FBM	71	mc	Hyperoxia	Gran	2	1,2-13C2 Glucose	3	glutamate	432	0.887695	0.0647169	0.0421378	0.00366668	0.00111013	0.00015439
324	FBM	71	mc	Hyperoxia	Gran	2	1,2-13C2 Glucose	3	glutamate	432	0.887918	0.0646894	0.0419451	0.00378529	0.00104052	7.47343e-05
324	FBM	71	mc	Hyperoxia	Gran	2	13C6 Glucose	1	glutamate	432	0.767285	0.077654	0.126371	0.0180211	0.00967768	0.00085583
324	FBM	71	mc	Hyperoxia	Gran	2	13C6 Glucose	1	glutamate	432	0.766975	0.0780833	0.126435	0.0176988	0.009653	0.000870723
324	FBM	71	mc	Hyperoxia	Gran	2	13C6 Glucose	2	glutamate	432	0.798841	0.0722906	0.107422	0.0134568	0.00692492	0.000667246
324	FBM	71	mc	Hyperoxia	Gran	2	13C6 Glucose	2	glutamate	432	0.798074	0.072623	0.107945	0.0135751	0.00672397	0.000692594
324	FBM	71	mc	Hyperoxia	Gran	2	13C6 Glucose	3	glutamate	432	0.817492	0.0728085	0.0883496	0.0133043	0.00698824	0.000859763
324	FBM	71	mc	Hyperoxia	Gran	2	13C6 Glucose	3	glutamate	432	0.817502	0.0723212	0.088393	0.0137331	0.0068989	0.000965801
324	FBM	71	mc	Hyperoxia	Gran	2	13C5 Glutamine	1	glutamate	432	0.707155	0.0650328	0.0211962	0.0744182	0.00605351	0.129227
324	FBM	71	mc	Hyperoxia	Gran	2	13C5 Glutamine	1	glutamate	432	0.70556	0.0674629	0.0211237	0.0737666	0.00601483	0.129386
324	FBM	71	mc	Hyperoxia	Gran	2	13C5 Glutamine	2	glutamate	432	0.789932	0.0616988	0.0152089	0.0459621	0.0037198	0.0855861
324	FBM	71	mc	Hyperoxia	Gran	2	13C5 Glutamine	2	glutamate	432	0.791556	0.0612861	0.0137661	0.0459472	0.00388767	0.0855239
324	FBM	71	mc	Hyperoxia	Gran	2	13C5 Glutamine	3	glutamate	432	0.716667	0.0678291	0.0210374	0.0667359	0.00571747	0.125281
324	FBM	71	mc	Hyperoxia	Gran	2	13C5 Glutamine	3	glutamate	432	0.715835	0.0690751	0.021132	0.0669192	0.00547716	0.124567
324	FBM	71	mc	Hyperoxia	Gran	2	1,2-13C2 Glucose	1	glutamate	330	0.873654	0.0639391	0.0575424	0.00386146	0.000887911
324	FBM	71	mc	Hyperoxia	Gran	2	1,2-13C2 Glucose	1	glutamate	330	0.881824	0.0552097	0.0572073	0.00490683	0.000504132
324	FBM	71	mc	Hyperoxia	Gran	2	1,2-13C2 Glucose	2	glutamate	330	0.890735	0.0581481	0.0473544	0.00310822	0.000404497
324	FBM	71	mc	Hyperoxia	Gran	2	1,2-13C2 Glucose	2	glutamate	330	0.89083	0.0559458	0.0474242	0.0044218	0.000552131
324	FBM	71	mc	Hyperoxia	Gran	2	1,2-13C2 Glucose	3	glutamate	330	0.90446	0.0585808	0.0324508	0.00344248	0.0005357
324	FBM	71	mc	Hyperoxia	Gran	2	1,2-13C2 Glucose	3	glutamate	330	0.966739	0.00571077	0.0213252	0.00650424	0.00051959
324	FBM	71	mc	Hyperoxia	Gran	2	13C6 Glucose	1	glutamate	330	0.789809	0.0779964	0.109179	0.0202919	0.00142879
324	FBM	71	mc	Hyperoxia	Gran	2	13C6 Glucose	1	glutamate	330	0.779933	0.0885326	0.109867	0.0190914	0.000856927
324	FBM	71	mc	Hyperoxia	Gran	2	13C6 Glucose	2	glutamate	330	0.924511	-0.00653526	0.066658	0.0156657	0.000634343
324	FBM	71	mc	Hyperoxia	Gran	2	13C6 Glucose	2	glutamate	330	0.813045	0.0772752	0.0936711	0.0139052	0.000872185
324	FBM	71	mc	Hyperoxia	Gran	2	13C6 Glucose	3	glutamate	330	0.838016	0.0728333	0.0717471	0.0150097	0.00136049
324	FBM	71	mc	Hyperoxia	Gran	2	13C6 Glucose	3	glutamate	330	0.8381	0.067859	0.0766205	0.0141594	0.00170184
324	FBM	71	mc	Hyperoxia	Gran	2	13C5 Glutamine	1	glutamate	330	0.72738	0.0688045	0.0745851	0.00465494	0.125275
324	FBM	71	mc	Hyperoxia	Gran	2	13C5 Glutamine	1	glutamate	330	0.718526	0.0749645	0.0742082	0.00574307	0.126592
324	FBM	71	mc	Hyperoxia	Gran	2	13C5 Glutamine	2	glutamate	330	0.809761	0.0577021	0.0480503	0.0028509	0.0820566
324	FBM	71	mc	Hyperoxia	Gran	2	13C5 Glutamine	2	glutamate	330	0.798535	0.0649478	0.0494484	0.00297728	0.0830973
324	FBM	71	mc	Hyperoxia	Gran	2	13C5 Glutamine	3	glutamate	330	0.826264	0.0148889	0.0500949	0.00774554	0.10313
324	FBM	71	mc	Hyperoxia	Gran	2	13C5 Glutamine	3	glutamate	330	0.823257	0.0166619	0.0528714	0.00669388	0.102188
324	FBM	71	mc	Hyperoxia	Gran	2	1,2-13C2 Glucose	1	aspartate	418	0.890244	0.0654634	0.0406822	0.00390355	0.000508962
324	FBM	71	mc	Hyperoxia	Gran	2	1,2-13C2 Glucose	1	aspartate	418	0.889511	0.0656702	0.0425453	0.00366025	-0.000378454
324	FBM	71	mc	Hyperoxia	Gran	2	1,2-13C2 Glucose	2	aspartate	418	0.905097	0.0604191	0.0334736	0.00125098	0.00048362
324	FBM	71	mc	Hyperoxia	Gran	2	1,2-13C2 Glucose	2	aspartate	418	0.907471	0.0575276	0.0327206	0.00222372	0.000394965
324	FBM	71	mc	Hyperoxia	Gran	2	1,2-13C2 Glucose	3	aspartate	418	0.911032	0.0562769	0.0312297	0.00141229	7.69192e-05
324	FBM	71	mc	Hyperoxia	Gran	2	1,2-13C2 Glucose	3	aspartate	418	0.912248	0.0565609	0.0294532	0.00201259	0.000345926
324	FBM	71	mc	Hyperoxia	Gran	2	13C6 Glucose	1	aspartate	418	0.831003	0.0759214	0.0797791	0.0131487	0.000668291
324	FBM	71	mc	Hyperoxia	Gran	2	13C6 Glucose	1	aspartate	418	0.830927	0.0749509	0.0797258	0.0140722	0.000627332
324	FBM	71	mc	Hyperoxia	Gran	2	13C6 Glucose	2	aspartate	418	0.862319	0.0660787	0.0622697	0.00932218	0.000749853
324	FBM	71	mc	Hyperoxia	Gran	2	13C6 Glucose	2	aspartate	418	0.859624	0.0676098	0.0625343	0.00957179	0.00135576
324	FBM	71	mc	Hyperoxia	Gran	2	13C6 Glucose	3	aspartate	418	0.86435	0.0691276	0.0576031	0.0083118	0.000983469
324	FBM	71	mc	Hyperoxia	Gran	2	13C6 Glucose	3	aspartate	418	0.867447	0.06498	0.0587359	0.00873825	0.000473441
324	FBM	71	mc	Hyperoxia	Gran	2	13C5 Glutamine	1	aspartate	418	0.760167	0.0669902	0.0650758	0.00688818	0.114245
324	FBM	71	mc	Hyperoxia	Gran	2	13C5 Glutamine	1	aspartate	418	0.758989	0.0655732	0.0648799	0.0087869	0.114257
324	FBM	71	mc	Hyperoxia	Gran	2	13C5 Glutamine	2	aspartate	418	0.839573	0.0579974	0.0391017	0.00330618	0.0674357
324	FBM	71	mc	Hyperoxia	Gran	2	13C5 Glutamine	2	aspartate	418	0.83997	0.0569851	0.0384962	0.00354668	0.0683607
324	FBM	71	mc	Hyperoxia	Gran	2	13C5 Glutamine	3	aspartate	418	0.770226	0.0715613	0.0624834	0.00687351	0.0999076
324	FBM	71	mc	Hyperoxia	Gran	2	13C5 Glutamine	3	aspartate	418	0.769296	0.0717508	0.0630777	0.00692738	0.100298
324	FBM	71	mc	Hyperoxia	Gran	2	1,2-13C2 Glucose	1	aspartate	390	0.913197	0.0675148	0.0204156	-0.000389407
324	FBM	71	mc	Hyperoxia	Gran	2	1,2-13C2 Glucose	1	aspartate	390	0.909683	0.0676094	0.0214596	0.000742249
324	FBM	71	mc	Hyperoxia	Gran	2	1,2-13C2 Glucose	2	aspartate	390	0.922049	0.0599504	0.0168885	0.00058092
324	FBM	71	mc	Hyperoxia	Gran	2	1,2-13C2 Glucose	2	aspartate	390	0.9228	0.0556156	0.0180529	0.0015163
324	FBM	71	mc	Hyperoxia	Gran	2	1,2-13C2 Glucose	3	aspartate	390	0.926774	0.0558066	0.0163196	0.0013031
324	FBM	71	mc	Hyperoxia	Gran	2	1,2-13C2 Glucose	3	aspartate	390	0.924364	0.0587169	0.0161995	1.69254e-05
324	FBM	71	mc	Hyperoxia	Gran	2	13C6 Glucose	1	aspartate	390	0.855781	0.0905056	0.050799	0.00351727
324	FBM	71	mc	Hyperoxia	Gran	2	13C6 Glucose	1	aspartate	390	0.850963	0.0938931	0.0483613	0.00470593
324	FBM	71	mc	Hyperoxia	Gran	2	13C6 Glucose	2	aspartate	390	0.880848	0.0789669	0.0361883	0.00311138
324	FBM	71	mc	Hyperoxia	Gran	2	13C6 Glucose	2	aspartate	390	0.875092	0.0804562	0.0375762	0.00417401
324	FBM	71	mc	Hyperoxia	Gran	2	13C6 Glucose	3	aspartate	390	0.883849	0.0763493	0.0356189	0.002934
324	FBM	71	mc	Hyperoxia	Gran	2	13C6 Glucose	3	aspartate	390	0.881427	0.0774513	0.0339201	0.00491159
324	FBM	71	mc	Hyperoxia	Gran	2	13C5 Glutamine	1	aspartate	390	0.769909	0.0792464	0.0363915	0.118998
324	FBM	71	mc	Hyperoxia	Gran	2	13C5 Glutamine	1	aspartate	390	0.762447	0.083695	0.0374385	0.119151
324	FBM	71	mc	Hyperoxia	Gran	2	13C5 Glutamine	2	aspartate	390	0.852066	0.0600651	0.0203148	0.0698857
324	FBM	71	mc	Hyperoxia	Gran	2	13C5 Glutamine	2	aspartate	390	0.850246	0.0608957	0.0201501	0.0701165
324	FBM	71	mc	Hyperoxia	Gran	2	13C5 Glutamine	3	aspartate	390	0.78333	0.084056	0.0316492	0.104083
324	FBM	71	mc	Hyperoxia	Gran	2	13C5 Glutamine	3	aspartate	390	0.777591	0.0867166	0.0338851	0.10362
324	FBM	71	mc	Hyperoxia	Gran	2	1,2-13C2 Glucose	1	aspartate	302	0.941667	0.03595	0.0243426
324	FBM	71	mc	Hyperoxia	Gran	2	1,2-13C2 Glucose	1	aspartate	302	0.941439	0.0367729	0.0231331
324	FBM	71	mc	Hyperoxia	Gran	2	1,2-13C2 Glucose	2	aspartate	302	0.949514	0.0345001	0.0172442
324	FBM	71	mc	Hyperoxia	Gran	2	1,2-13C2 Glucose	2	aspartate	302	0.949034	0.0338598	0.018431
324	FBM	71	mc	Hyperoxia	Gran	2	1,2-13C2 Glucose	3	aspartate	302	0.953926	0.0313298	0.0159238
324	FBM	71	mc	Hyperoxia	Gran	2	1,2-13C2 Glucose	3	aspartate	302	0.952468	0.0314388	0.0171938
324	FBM	71	mc	Hyperoxia	Gran	2	13C6 Glucose	1	aspartate	302	0.907251	0.0469025	0.0497004
324	FBM	71	mc	Hyperoxia	Gran	2	13C6 Glucose	1	aspartate	302	0.905724	0.046977	0.0510757
324	FBM	71	mc	Hyperoxia	Gran	2	13C6 Glucose	2	aspartate	302	0.921404	0.0444901	0.0369613
324	FBM	71	mc	Hyperoxia	Gran	2	13C6 Glucose	2	aspartate	302	0.921932	0.0440835	0.0367729
324	FBM	71	mc	Hyperoxia	Gran	2	13C6 Glucose	3	aspartate	302	0.925655	0.0408445	0.0361322
324	FBM	71	mc	Hyperoxia	Gran	2	13C6 Glucose	3	aspartate	302	0.923323	0.0439036	0.0352218
324	FBM	71	mc	Hyperoxia	Gran	2	13C5 Glutamine	1	aspartate	302	0.803445	0.0453544	0.156021
324	FBM	71	mc	Hyperoxia	Gran	2	13C5 Glutamine	1	aspartate	302	0.806269	0.0431525	0.155059
324	FBM	71	mc	Hyperoxia	Gran	2	13C5 Glutamine	2	aspartate	302	0.878025	0.0348727	0.0917959
324	FBM	71	mc	Hyperoxia	Gran	2	13C5 Glutamine	2	aspartate	302	0.87725	0.0350852	0.0921468
324	FBM	71	mc	Hyperoxia	Gran	2	13C5 Glutamine	3	aspartate	302	0.82047	0.0481167	0.136363
324	FBM	71	mc	Hyperoxia	Gran	2	13C5 Glutamine	3	aspartate	302	0.821833	0.046594	0.136763
324	FBM	71	mc	Hyperoxia	Gran	2	1,2-13C2 Glucose	1	lactate	261	0.8218	0.0477085	0.135621	0.00337229
324	FBM	71	mc	Hyperoxia	Gran	2	1,2-13C2 Glucose	1	lactate	261	0.822158	0.0475127	0.135485	0.00332596
324	FBM	71	mc	Hyperoxia	Gran	2	1,2-13C2 Glucose	2	lactate	261	0.851831	0.0462005	0.105665	0.0028235
324	FBM	71	mc	Hyperoxia	Gran	2	1,2-13C2 Glucose	2	lactate	261	0.852096	0.0464606	0.10513	0.00276211
324	FBM	71	mc	Hyperoxia	Gran	2	1,2-13C2 Glucose	3	lactate	261	0.813557	0.0444317	0.147773	0.00324492
324	FBM	71	mc	Hyperoxia	Gran	2	1,2-13C2 Glucose	3	lactate	261	0.812832	0.0450453	0.148179	0.00304011
324	FBM	71	mc	Hyperoxia	Gran	2	13C6 Glucose	1	lactate	261	0.71891	0.0650713	0.0397107	0.218979
324	FBM	71	mc	Hyperoxia	Gran	2	13C6 Glucose	1	lactate	261	0.721681	0.0645531	0.0395898	0.216405
324	FBM	71	mc	Hyperoxia	Gran	2	13C6 Glucose	2	lactate	261	0.744173	0.0684522	0.041152	0.182173
324	FBM	71	mc	Hyperoxia	Gran	2	13C6 Glucose	2	lactate	261	0.743708	0.0692797	0.0411475	0.181665
324	FBM	71	mc	Hyperoxia	Gran	2	13C6 Glucose	3	lactate	261	0.683467	0.0646056	0.0417154	0.260798
324	FBM	71	mc	Hyperoxia	Gran	2	13C6 Glucose	3	lactate	261	0.683766	0.0647582	0.041491	0.260481
324	FBM	71	mc	Hyperoxia	Gran	2	13C5 Glutamine	1	lactate	261	0.96565	0.0322742	0.00109898	0.000705939
324	FBM	71	mc	Hyperoxia	Gran	2	13C5 Glutamine	1	lactate	261	0.964914	0.0331363	0.00104177	0.000571535
324	FBM	71	mc	Hyperoxia	Gran	2	13C5 Glutamine	2	lactate	261	0.966042	0.0325882	0.000645439	0.000391995
324	FBM	71	mc	Hyperoxia	Gran	2	13C5 Glutamine	2	lactate	261	0.966006	0.0325127	0.000871284	0.000269484
324	FBM	71	mc	Hyperoxia	Gran	2	13C5 Glutamine	3	lactate	261	0.966889	0.0314937	0.000665055	0.000688851
324	FBM	71	mc	Hyperoxia	Gran	2	13C5 Glutamine	3	lactate	261	0.966217	0.0325122	0.000615507	0.000512177
324	FBM	71	mc	Hyperoxia	Gran	2	1,2-13C2 Glucose	1	lactate	233	0.842208	0.0288451	0.136475
324	FBM	71	mc	Hyperoxia	Gran	2	1,2-13C2 Glucose	1	lactate	233	0.844133	0.0287048	0.134346
324	FBM	71	mc	Hyperoxia	Gran	2	1,2-13C2 Glucose	2	lactate	233	0.871514	0.0277717	0.106295
324	FBM	71	mc	Hyperoxia	Gran	2	1,2-13C2 Glucose	2	lactate	233	0.873545	0.0273742	0.104479
324	FBM	71	mc	Hyperoxia	Gran	2	1,2-13C2 Glucose	3	lactate	233	0.832344	0.0267947	0.148563
324	FBM	71	mc	Hyperoxia	Gran	2	1,2-13C2 Glucose	3	lactate	233	0.83142	0.0270081	0.149064
324	FBM	71	mc	Hyperoxia	Gran	2	13C6 Glucose	1	lactate	233	0.750247	0.0290019	0.232916
324	FBM	71	mc	Hyperoxia	Gran	2	13C6 Glucose	1	lactate	233	0.745594	0.0296789	0.237202
324	FBM	71	mc	Hyperoxia	Gran	2	13C6 Glucose	2	lactate	233	0.765944	0.0303334	0.214614
324	FBM	71	mc	Hyperoxia	Gran	2	13C6 Glucose	2	lactate	233	0.766356	0.0307679	0.213752
324	FBM	71	mc	Hyperoxia	Gran	2	13C6 Glucose	3	lactate	233	0.71017	0.0276666	0.276534
324	FBM	71	mc	Hyperoxia	Gran	2	13C6 Glucose	3	lactate	233	0.709379	0.0275696	0.277201
324	FBM	71	mc	Hyperoxia	Gran	2	13C5 Glutamine	1	lactate	233	0.976016	0.0221636	0.00181568
324	FBM	71	mc	Hyperoxia	Gran	2	13C5 Glutamine	1	lactate	233	0.975077	0.0232545	0.00172514
324	FBM	71	mc	Hyperoxia	Gran	2	13C5 Glutamine	2	lactate	233	0.977134	0.0214156	0.00129645
324	FBM	71	mc	Hyperoxia	Gran	2	13C5 Glutamine	2	lactate	233	0.976587	0.021811	0.00149431
324	FBM	71	mc	Hyperoxia	Gran	2	13C5 Glutamine	3	lactate	233	0.976672	0.0214299	0.001747
324	FBM	71	mc	Hyperoxia	Gran	2	13C5 Glutamine	3	lactate	233	0.976398	0.0218163	0.00164322
324	FBM	71	mc	Hyperoxia	Gran+Phago	2	1,2-13C2 Glucose	1	glutamate	432	0.94171	0.053896	0.00308346	0.000704339	0.000127957	8.86767e-05
324	FBM	71	mc	Hyperoxia	Gran+Phago	2	1,2-13C2 Glucose	1	glutamate	432	0.940823	0.0535874	0.00453442	0.00013729	0.000336181	0.000227122
324	FBM	71	mc	Hyperoxia	Gran+Phago	2	1,2-13C2 Glucose	2	glutamate	432	0.931788	0.0550266	0.0109726	0.000753775	0.000330109	4.95317e-05
324	FBM	71	mc	Hyperoxia	Gran+Phago	2	1,2-13C2 Glucose	2	glutamate	432	0.931141	0.0548864	0.0112937	0.0010045	0.000114277	0.000157754
324	FBM	71	mc	Hyperoxia	Gran+Phago	2	1,2-13C2 Glucose	3	glutamate	432	0.926484	0.0556095	0.0158732	0.00085795	0.000511188	7.32695e-05
324	FBM	71	mc	Hyperoxia	Gran+Phago	2	1,2-13C2 Glucose	3	glutamate	432	0.925129	0.0571186	0.0148258	0.00171801	0.000351858	0.000207379
324	FBM	71	mc	Hyperoxia	Gran+Phago	2	13C6 Glucose	1	glutamate	432	0.911323	0.0563261	0.0262974	0.00476061	0.00091468	-5.13036e-05
324	FBM	71	mc	Hyperoxia	Gran+Phago	2	13C6 Glucose	1	glutamate	432	0.912811	0.0532917	0.0268111	0.0052562	0.0011789	7.12973e-05
324	FBM	71	mc	Hyperoxia	Gran+Phago	2	13C6 Glucose	2	glutamate	432	0.907742	0.0550964	0.0302018	0.00493018	0.00130544	-9.07554e-05
324	FBM	71	mc	Hyperoxia	Gran+Phago	2	13C6 Glucose	2	glutamate	432	0.906861	0.0553025	0.0309661	0.00468964	0.001506	6.98672e-05
324	FBM	71	mc	Hyperoxia	Gran+Phago	2	13C6 Glucose	3	glutamate	432	0.885458	0.0602505	0.0442733	0.00715532	0.00261291	0.000105056
324	FBM	71	mc	Hyperoxia	Gran+Phago	2	13C6 Glucose	3	glutamate	432	0.883903	0.0606236	0.0451157	0.00676676	0.00309528	0.000200026
324	FBM	71	mc	Hyperoxia	Gran+Phago	2	13C5 Glutamine	1	glutamate	432	0.57093	0.0359691	0.00486053	0.0244208	0.0124437	0.3612
324	FBM	71	mc	Hyperoxia	Gran+Phago	2	13C5 Glutamine	1	glutamate	432	0.572232	0.0357087	0.00510396	0.0242318	0.0126996	0.359892
324	FBM	71	mc	Hyperoxia	Gran+Phago	2	13C5 Glutamine	2	glutamate	432	0.60845	0.0386994	0.00489783	0.0262545	0.0113966	0.317908
324	FBM	71	mc	Hyperoxia	Gran+Phago	2	13C5 Glutamine	2	glutamate	432	0.608641	0.0395111	0.00522931	0.0255919	0.0114395	0.31738
324	FBM	71	mc	Hyperoxia	Gran+Phago	2	13C5 Glutamine	3	glutamate	432	0.551999	0.0393455	0.00856834	0.034705	0.0126422	0.3624
324	FBM	71	mc	Hyperoxia	Gran+Phago	2	13C5 Glutamine	3	glutamate	432	0.553784	0.0397288	0.00812763	0.034568	0.0129372	0.359889
324	FBM	71	mc	Hyperoxia	Gran+Phago	2	1,2-13C2 Glucose	1	glutamate	330	0.963398	0.0242631	0.000435982	0.00719981	0.000998266
324	FBM	71	mc	Hyperoxia	Gran+Phago	2	1,2-13C2 Glucose	1	glutamate	330	0.964426	0.0241678	0.00132629	0.00598474	0.000313834
324	FBM	71	mc	Hyperoxia	Gran+Phago	2	1,2-13C2 Glucose	2	glutamate	330	0.953532	0.0305894	0.0110058	0.00293674	0.000549226
324	FBM	71	mc	Hyperoxia	Gran+Phago	2	1,2-13C2 Glucose	2	glutamate	330	0.947267	0.0357819	0.0136597	0.000891381	0.00063054
324	FBM	71	mc	Hyperoxia	Gran+Phago	2	1,2-13C2 Glucose	3	glutamate	330	0.951844	0.0292996	0.0139548	0.00269287	0.00110216
324	FBM	71	mc	Hyperoxia	Gran+Phago	2	1,2-13C2 Glucose	3	glutamate	330	0.964019	0.0165927	0.0112123	0.00375331	0.00167075
324	FBM	71	mc	Hyperoxia	Gran+Phago	2	13C6 Glucose	1	glutamate	330	0.950808	0.0177929	0.0239577	0.00445031	0.00139312
324	FBM	71	mc	Hyperoxia	Gran+Phago	2	13C6 Glucose	1	glutamate	330	0.939914	0.0276261	0.0238007	0.00444297	0.00161995
324	FBM	71	mc	Hyperoxia	Gran+Phago	2	13C6 Glucose	2	glutamate	330	0.932023	0.0354987	0.0256163	0.00403151	0.00114162
324	FBM	71	mc	Hyperoxia	Gran+Phago	2	13C6 Glucose	2	glutamate	330	0.944499	0.0175815	0.0295923	0.00490121	0.000937557
324	FBM	71	mc	Hyperoxia	Gran+Phago	2	13C6 Glucose	3	glutamate	330	0.90506	0.0462421	0.039518	0.00525846	0.00190279
324	FBM	71	mc	Hyperoxia	Gran+Phago	2	13C6 Glucose	3	glutamate	330	0.906441	0.0390061	0.0424008	0.00850911	0.00133749
324	FBM	71	mc	Hyperoxia	Gran+Phago	2	13C5 Glutamine	1	glutamate	330	0.594616	0.0237974	0.0260994	0.0121526	0.345537
324	FBM	71	mc	Hyperoxia	Gran+Phago	2	13C5 Glutamine	1	glutamate	330	0.586904	0.0251917	0.0264398	0.0114699	0.351847
324	FBM	71	mc	Hyperoxia	Gran+Phago	2	13C5 Glutamine	2	glutamate	330	0.653999	0.0103349	0.0261775	0.0123927	0.30045
324	FBM	71	mc	Hyperoxia	Gran+Phago	2	13C5 Glutamine	2	glutamate	330	0.624828	0.0311307	0.0284143	0.0104269	0.30685
324	FBM	71	mc	Hyperoxia	Gran+Phago	2	13C5 Glutamine	3	glutamate	330	0.579587	0.0235892	0.0359192	0.0127683	0.352577
324	FBM	71	mc	Hyperoxia	Gran+Phago	2	13C5 Glutamine	3	glutamate	330	0.592286	0.0196927	0.0347959	0.0105783	0.346085
324	FBM	71	mc	Hyperoxia	Gran+Phago	2	1,2-13C2 Glucose	1	aspartate	418	0.949319	0.04767	0.00334055	-0.000789658	6.45718e-05
324	FBM	71	mc	Hyperoxia	Gran+Phago	2	1,2-13C2 Glucose	1	aspartate	418	0.950658	0.0454749	0.00456682	-0.000516014	-0.000433402
324	FBM	71	mc	Hyperoxia	Gran+Phago	2	1,2-13C2 Glucose	2	aspartate	418	0.943683	0.0475241	0.00880824	0.000187203	-3.54731e-05
324	FBM	71	mc	Hyperoxia	Gran+Phago	2	1,2-13C2 Glucose	2	aspartate	418	0.942471	0.0493251	0.00763497	0.00107701	-0.000150251
324	FBM	71	mc	Hyperoxia	Gran+Phago	2	1,2-13C2 Glucose	3	aspartate	418	0.937016	0.0517505	0.0108074	0.000880373	-6.84778e-05
324	FBM	71	mc	Hyperoxia	Gran+Phago	2	1,2-13C2 Glucose	3	aspartate	418	0.93873	0.0498488	0.011134	0.000424928	2.51378e-05
324	FBM	71	mc	Hyperoxia	Gran+Phago	2	13C6 Glucose	1	aspartate	418	0.932161	0.0480512	0.0185959	0.00114218	-4.40218e-05
324	FBM	71	mc	Hyperoxia	Gran+Phago	2	13C6 Glucose	1	aspartate	418	0.933069	0.0474309	0.0175021	0.00166531	0.000243279
324	FBM	71	mc	Hyperoxia	Gran+Phago	2	13C6 Glucose	2	aspartate	418	0.928026	0.0490036	0.0207954	0.00217628	0.000270959
324	FBM	71	mc	Hyperoxia	Gran+Phago	2	13C6 Glucose	2	aspartate	418	0.927836	0.0504655	0.0200501	0.00214703	4.28553e-06
324	FBM	71	mc	Hyperoxia	Gran+Phago	2	13C6 Glucose	3	aspartate	418	0.91165	0.054687	0.0294867	0.00390835	0.00036215
324	FBM	71	mc	Hyperoxia	Gran+Phago	2	13C6 Glucose	3	aspartate	418	0.912832	0.0530118	0.0303293	0.00416752	3.22427e-05
324	FBM	71	mc	Hyperoxia	Gran+Phago	2	13C5 Glutamine	1	aspartate	418	0.794583	0.040318	0.0197292	0.00528266	0.157376
324	FBM	71	mc	Hyperoxia	Gran+Phago	2	13C5 Glutamine	1	aspartate	418	0.793837	0.040987	0.0203239	0.00536794	0.156628
324	FBM	71	mc	Hyperoxia	Gran+Phago	2	13C5 Glutamine	2	aspartate	418	0.799243	0.04379	0.0176862	0.00490206	0.150668
324	FBM	71	mc	Hyperoxia	Gran+Phago	2	13C5 Glutamine	2	aspartate	418	0.79991	0.0433997	0.0163298	0.00569014	0.15119
324	FBM	71	mc	Hyperoxia	Gran+Phago	2	13C5 Glutamine	3	aspartate	418	0.767451	0.0438961	0.0262103	0.00635365	0.175364
324	FBM	71	mc	Hyperoxia	Gran+Phago	2	13C5 Glutamine	3	aspartate	418	0.76794	0.0432435	0.0263334	0.00555441	0.176129
324	FBM	71	mc	Hyperoxia	Gran+Phago	2	1,2-13C2 Glucose	1	aspartate	390	0.961194	0.0366937	0.00037254	-0.000418118
324	FBM	71	mc	Hyperoxia	Gran+Phago	2	1,2-13C2 Glucose	1	aspartate	390	0.959075	0.0345138	0.00179687	0.000428565
324	FBM	71	mc	Hyperoxia	Gran+Phago	2	1,2-13C2 Glucose	2	aspartate	390	0.955801	0.038048	0.0040763	0.000593713
324	FBM	71	mc	Hyperoxia	Gran+Phago	2	1,2-13C2 Glucose	2	aspartate	390	0.952647	0.0395146	0.00439941	0.000808198
324	FBM	71	mc	Hyperoxia	Gran+Phago	2	1,2-13C2 Glucose	3	aspartate	390	0.951383	0.0404739	0.00545938	0.000470224
324	FBM	71	mc	Hyperoxia	Gran+Phago	2	1,2-13C2 Glucose	3	aspartate	390	0.946416	0.0437326	0.0060081	0.00112844
324	FBM	71	mc	Hyperoxia	Gran+Phago	2	13C6 Glucose	1	aspartate	390	0.942851	0.0434225	0.00966732	0.00165698
324	FBM	71	mc	Hyperoxia	Gran+Phago	2	13C6 Glucose	1	aspartate	390	0.940897	0.0452578	0.00752658	0.00269123
324	FBM	71	mc	Hyperoxia	Gran+Phago	2	13C6 Glucose	2	aspartate	390	0.94069	0.0439254	0.0127591	0.000531883
324	FBM	71	mc	Hyperoxia	Gran+Phago	2	13C6 Glucose	2	aspartate	390	0.938669	0.0462787	0.0110301	0.00184581
324	FBM	71	mc	Hyperoxia	Gran+Phago	2	13C6 Glucose	3	aspartate	390	0.926475	0.05159	0.0184083	0.00177269
324	FBM	71	mc	Hyperoxia	Gran+Phago	2	13C6 Glucose	3	aspartate	390	0.923693	0.0548583	0.0170405	0.00218005
324	FBM	71	mc	Hyperoxia	Gran+Phago	2	13C5 Glutamine	1	aspartate	390	0.795871	0.0375449	0.0106462	0.160254
324	FBM	71	mc	Hyperoxia	Gran+Phago	2	13C5 Glutamine	1	aspartate	390	0.793043	0.0362725	0.0140985	0.160338
324	FBM	71	mc	Hyperoxia	Gran+Phago	2	13C5 Glutamine	2	aspartate	390	0.803757	0.0351863	0.0111147	0.153893
324	FBM	71	mc	Hyperoxia	Gran+Phago	2	13C5 Glutamine	2	aspartate	390	0.800991	0.0372847	0.0103658	0.154556
324	FBM	71	mc	Hyperoxia	Gran+Phago	2	13C5 Glutamine	3	aspartate	390	0.769844	0.0408328	0.0155637	0.179065
324	FBM	71	mc	Hyperoxia	Gran+Phago	2	13C5 Glutamine	3	aspartate	390	0.765126	0.0445771	0.0161936	0.17728
324	FBM	71	mc	Hyperoxia	Gran+Phago	2	1,2-13C2 Glucose	1	aspartate	302	0.972201	0.0243644	0.00372512
324	FBM	71	mc	Hyperoxia	Gran+Phago	2	1,2-13C2 Glucose	1	aspartate	302	0.971344	0.0256429	0.00303714
324	FBM	71	mc	Hyperoxia	Gran+Phago	2	1,2-13C2 Glucose	2	aspartate	302	0.968668	0.0265527	0.00488932
324	FBM	71	mc	Hyperoxia	Gran+Phago	2	1,2-13C2 Glucose	2	aspartate	302	0.96876	0.0262617	0.00498941
324	FBM	71	mc	Hyperoxia	Gran+Phago	2	1,2-13C2 Glucose	3	aspartate	302	0.965332	0.0284957	0.00666872
324	FBM	71	mc	Hyperoxia	Gran+Phago	2	1,2-13C2 Glucose	3	aspartate	302	0.965274	0.0281193	0.00692658
324	FBM	71	mc	Hyperoxia	Gran+Phago	2	13C6 Glucose	1	aspartate	302	0.963212	0.0269872	0.0100898
324	FBM	71	mc	Hyperoxia	Gran+Phago	2	13C6 Glucose	1	aspartate	302	0.96231	0.0275186	0.0107324
324	FBM	71	mc	Hyperoxia	Gran+Phago	2	13C6 Glucose	2	aspartate	302	0.960711	0.0281972	0.0119546
324	FBM	71	mc	Hyperoxia	Gran+Phago	2	13C6 Glucose	2	aspartate	302	0.959931	0.0286496	0.0121574
324	FBM	71	mc	Hyperoxia	Gran+Phago	2	13C6 Glucose	3	aspartate	302	0.951442	0.0309103	0.0188098
324	FBM	71	mc	Hyperoxia	Gran+Phago	2	13C6 Glucose	3	aspartate	302	0.950463	0.0319429	0.0186824
324	FBM	71	mc	Hyperoxia	Gran+Phago	2	13C5 Glutamine	1	aspartate	302	0.807342	0.0282642	0.17338
324	FBM	71	mc	Hyperoxia	Gran+Phago	2	13C5 Glutamine	1	aspartate	302	0.806377	0.0294156	0.172554
324	FBM	71	mc	Hyperoxia	Gran+Phago	2	13C5 Glutamine	2	aspartate	302	0.814095	0.029829	0.164444
324	FBM	71	mc	Hyperoxia	Gran+Phago	2	13C5 Glutamine	2	aspartate	302	0.814649	0.0286579	0.165317
324	FBM	71	mc	Hyperoxia	Gran+Phago	2	13C5 Glutamine	3	aspartate	302	0.784887	0.0313573	0.193629
324	FBM	71	mc	Hyperoxia	Gran+Phago	2	13C5 Glutamine	3	aspartate	302	0.783548	0.0327156	0.193179
324	FBM	71	mc	Hyperoxia	Gran+Phago	2	1,2-13C2 Glucose	1	lactate	261	0.859019	0.0718509	0.073107	0.000341224
324	FBM	71	mc	Hyperoxia	Gran+Phago	2	1,2-13C2 Glucose	1	lactate	261	0.860568	0.0713683	0.072027	0.000351243
324	FBM	71	mc	Hyperoxia	Gran+Phago	2	1,2-13C2 Glucose	2	lactate	261	0.850553	0.0614568	0.0931478	0.000356175
324	FBM	71	mc	Hyperoxia	Gran+Phago	2	1,2-13C2 Glucose	2	lactate	261	0.851476	0.0613656	0.0922815	0.000436883
324	FBM	71	mc	Hyperoxia	Gran+Phago	2	1,2-13C2 Glucose	3	lactate	261	0.838955	0.070584	0.0960673	0.000179438
324	FBM	71	mc	Hyperoxia	Gran+Phago	2	1,2-13C2 Glucose	3	lactate	261	0.839669	0.0702196	0.0956115	0.000322167
324	FBM	71	mc	Hyperoxia	Gran+Phago	2	13C6 Glucose	1	lactate	261	0.68788	0.0592776	0.03512	0.269652
324	FBM	71	mc	Hyperoxia	Gran+Phago	2	13C6 Glucose	1	lactate	261	0.693464	0.0588773	0.0343629	0.264158
324	FBM	71	mc	Hyperoxia	Gran+Phago	2	13C6 Glucose	2	lactate	261	0.695686	0.0554028	0.0318269	0.268583
324	FBM	71	mc	Hyperoxia	Gran+Phago	2	13C6 Glucose	2	lactate	261	0.704497	0.0546925	0.0310274	0.259596
324	FBM	71	mc	Hyperoxia	Gran+Phago	2	13C6 Glucose	3	lactate	261	0.625446	0.062941	0.0428419	0.332913
324	FBM	71	mc	Hyperoxia	Gran+Phago	2	13C6 Glucose	3	lactate	261	0.625402	0.063414	0.0430292	0.332154
324	FBM	71	mc	Hyperoxia	Gran+Phago	2	13C5 Glutamine	1	lactate	261	0.966661	0.0323458	0.000597196	0.000245991
324	FBM	71	mc	Hyperoxia	Gran+Phago	2	13C5 Glutamine	1	lactate	261	0.96632	0.0324161	0.000934712	0.000181649
324	FBM	71	mc	Hyperoxia	Gran+Phago	2	13C5 Glutamine	2	lactate	261	0.96642	0.0324948	0.000738364	0.000224797
324	FBM	71	mc	Hyperoxia	Gran+Phago	2	13C5 Glutamine	2	lactate	261	0.96702	0.0320078	0.000669116	0.000224152
324	FBM	71	mc	Hyperoxia	Gran+Phago	2	13C5 Glutamine	3	lactate	261	0.966671	0.0321736	0.000777289	0.000276278
324	FBM	71	mc	Hyperoxia	Gran+Phago	2	13C5 Glutamine	3	lactate	261	0.966665	0.0321391	0.000690438	0.000311888
324	FBM	71	mc	Hyperoxia	Gran+Phago	2	1,2-13C2 Glucose	1	lactate	233	0.884976	0.0533159	0.0645535
324	FBM	71	mc	Hyperoxia	Gran+Phago	2	1,2-13C2 Glucose	1	lactate	233	0.885845	0.0533318	0.0638177
324	FBM	71	mc	Hyperoxia	Gran+Phago	2	1,2-13C2 Glucose	2	lactate	233	0.873663	0.0447839	0.0855646
324	FBM	71	mc	Hyperoxia	Gran+Phago	2	1,2-13C2 Glucose	2	lactate	233	0.877835	0.0437084	0.0824615
324	FBM	71	mc	Hyperoxia	Gran+Phago	2	1,2-13C2 Glucose	3	lactate	233	0.866099	0.0528236	0.0850476
324	FBM	71	mc	Hyperoxia	Gran+Phago	2	1,2-13C2 Glucose	3	lactate	233	0.869848	0.0515395	0.0823152
324	FBM	71	mc	Hyperoxia	Gran+Phago	2	13C6 Glucose	1	lactate	233	0.704261	0.0355806	0.274157
324	FBM	71	mc	Hyperoxia	Gran+Phago	2	13C6 Glucose	1	lactate	233	0.706736	0.0356384	0.27154
324	FBM	71	mc	Hyperoxia	Gran+Phago	2	13C6 Glucose	2	lactate	233	0.713256	0.0315158	0.269003
324	FBM	71	mc	Hyperoxia	Gran+Phago	2	13C6 Glucose	2	lactate	233	0.716512	0.031299	0.265756
324	FBM	71	mc	Hyperoxia	Gran+Phago	2	13C6 Glucose	3	lactate	233	0.632202	0.037177	0.348307
324	FBM	71	mc	Hyperoxia	Gran+Phago	2	13C6 Glucose	3	lactate	233	0.634701	0.0368655	0.346208
324	FBM	71	mc	Hyperoxia	Gran+Phago	2	13C5 Glutamine	1	lactate	233	0.976584	0.0221041	0.00113454
324	FBM	71	mc	Hyperoxia	Gran+Phago	2	13C5 Glutamine	1	lactate	233	0.976875	0.0216616	0.00110791
324	FBM	71	mc	Hyperoxia	Gran+Phago	2	13C5 Glutamine	2	lactate	233	0.977133	0.0217062	0.00114664
324	FBM	71	mc	Hyperoxia	Gran+Phago	2	13C5 Glutamine	2	lactate	233	0.97741	0.0217766	0.000851539
324	FBM	71	mc	Hyperoxia	Gran+Phago	2	13C5 Glutamine	3	lactate	233	0.976988	0.0214788	0.00146672
324	FBM	71	mc	Hyperoxia	Gran+Phago	2	13C5 Glutamine	3	lactate	233	0.97771	0.0210533	0.00124582
325	FBM	56	mc	Hyperoxia	PBMCs	2	1,2-13C2 Glucose	1	glutamate	432	0.85622	0.0708175	0.0656787	0.00547144	0.00180427	0.000125836
325	FBM	56	mc	Hyperoxia	PBMCs	2	1,2-13C2 Glucose	1	glutamate	432	0.855965	0.070971	0.0658896	0.00554941	0.0015986	0.000155544
325	FBM	56	mc	Hyperoxia	PBMCs	2	1,2-13C2 Glucose	2	glutamate	432	0.865543	0.0693725	0.0586251	0.00475547	0.00147286	0.000383479
325	FBM	56	mc	Hyperoxia	PBMCs	2	1,2-13C2 Glucose	2	glutamate	432	0.86641	0.0669738	0.0598461	0.00495769	0.00164182	0.000270552
325	FBM	56	mc	Hyperoxia	PBMCs	2	1,2-13C2 Glucose	3	glutamate	432	0.916028	0.0605241	0.021782	0.00134318	0.00021895	0.000147459
325	FBM	56	mc	Hyperoxia	PBMCs	2	1,2-13C2 Glucose	3	glutamate	432	0.916397	0.059621	0.0221117	0.00158005	0.000231259	7.96481e-05
325	FBM	56	mc	Hyperoxia	PBMCs	2	13C6 Glucose	1	glutamate	432	0.760926	0.0792074	0.12957	0.0191346	0.0105572	0.00114593
325	FBM	56	mc	Hyperoxia	PBMCs	2	13C6 Glucose	1	glutamate	432	0.763404	0.0768372	0.128982	0.0205848	0.00950876	0.00117076
325	FBM	56	mc	Hyperoxia	PBMCs	2	13C6 Glucose	2	glutamate	432	0.764722	0.0778827	0.127237	0.0197679	0.010035	0.000896412
325	FBM	56	mc	Hyperoxia	PBMCs	2	13C6 Glucose	2	glutamate	432	0.765455	0.0781168	0.126326	0.019511	0.0102087	0.000908651
325	FBM	56	mc	Hyperoxia	PBMCs	2	13C6 Glucose	3	glutamate	432	0.8795	0.0667801	0.0458038	0.00578593	0.0020963	0.000140163
325	FBM	56	mc	Hyperoxia	PBMCs	2	13C6 Glucose	3	glutamate	432	0.879304	0.0667256	0.0460864	0.00568063	0.0021924	0.000154091
325	FBM	56	mc	Hyperoxia	PBMCs	2	13C5 Glutamine	1	glutamate	432	0.596807	0.0698066	0.0314878	0.100462	0.0133825	0.212568
325	FBM	56	mc	Hyperoxia	PBMCs	2	13C5 Glutamine	1	glutamate	432	0.59687	0.0695292	0.0318799	0.10041	0.0131604	0.212795
325	FBM	56	mc	Hyperoxia	PBMCs	2	13C5 Glutamine	2	glutamate	432	0.634683	0.067626	0.026787	0.0932381	0.0112199	0.188106
325	FBM	56	mc	Hyperoxia	PBMCs	2	13C5 Glutamine	2	glutamate	432	0.634605	0.0673699	0.0269969	0.093443	0.0110557	0.188232
325	FBM	56	mc	Hyperoxia	PBMCs	2	13C5 Glutamine	3	glutamate	432	0.577976	0.0882944	0.0361243	0.104342	0.0124288	0.204503
325	FBM	56	mc	Hyperoxia	PBMCs	2	13C5 Glutamine	3	glutamate	432	0.577567	0.0884637	0.0361872	0.10433	0.0124333	0.204539
325	FBM	56	mc	Hyperoxia	Gran	2	1,2-13C2 Glucose	1	glutamate	432	0.858357	0.0691475	0.0653731	0.00533256	0.00192836	3.4747e-06
325	FBM	56	mc	Hyperoxia	Gran	2	1,2-13C2 Glucose	1	glutamate	432	0.857849	0.0701544	0.0650236	0.00517921	0.00190266	1.29705e-06
325	FBM	56	mc	Hyperoxia	Gran	2	1,2-13C2 Glucose	2	glutamate	432	0.842612	0.0733356	0.0747863	0.00692036	0.00246724	1.31439e-05
325	FBM	56	mc	Hyperoxia	Gran	2	1,2-13C2 Glucose	2	glutamate	432	0.842857	0.0728547	0.0752355	0.00672441	0.00243424	4.73445e-05
325	FBM	56	mc	Hyperoxia	Gran	2	1,2-13C2 Glucose	3	glutamate	432	0.88366	0.0698182	0.0417118	0.00371815	0.00116705	-2.0655e-05
325	FBM	56	mc	Hyperoxia	Gran	2	1,2-13C2 Glucose	3	glutamate	432	0.883979	0.0689374	0.0422325	0.00381505	0.00108338	2.45883e-05
325	FBM	56	mc	Hyperoxia	Gran	2	13C6 Glucose	1	glutamate	432	0.765718	0.0775917	0.128832	0.0183533	0.00916386	0.000847467
325	FBM	56	mc	Hyperoxia	Gran	2	13C6 Glucose	1	glutamate	432	0.766402	0.0770606	0.128926	0.0179942	0.00939209	0.000727457
325	FBM	56	mc	Hyperoxia	Gran	2	13C6 Glucose	2	glutamate	432	0.728576	0.0820888	0.149368	0.0250627	0.0140642	0.00159365
325	FBM	56	mc	Hyperoxia	Gran	2	13C6 Glucose	2	glutamate	432	0.72698	0.0828863	0.150051	0.0251412	0.0141188	0.00157857
325	FBM	56	mc	Hyperoxia	Gran	2	13C6 Glucose	3	glutamate	432	0.814556	0.0805942	0.084611	0.0135454	0.00638079	0.000694094
325	FBM	56	mc	Hyperoxia	Gran	2	13C6 Glucose	3	glutamate	432	0.815126	0.0804307	0.0846002	0.0132715	0.00613675	0.000784163
325	FBM	56	mc	Hyperoxia	Gran	2	13C5 Glutamine	1	glutamate	432	0.727435	0.0659883	0.0208417	0.0678648	0.00781017	0.124514
325	FBM	56	mc	Hyperoxia	Gran	2	13C5 Glutamine	1	glutamate	432	0.727576	0.0665518	0.0203009	0.0679108	0.00756381	0.124621
325	FBM	56	mc	Hyperoxia	Gran	2	13C5 Glutamine	2	glutamate	432	0.705776	0.0685092	0.0234599	0.0740556	0.00826016	0.135698
325	FBM	56	mc	Hyperoxia	Gran	2	13C5 Glutamine	2	glutamate	432	0.704984	0.0691487	0.0233573	0.0741823	0.00832015	0.135746
325	FBM	56	mc	Hyperoxia	Gran	2	13C5 Glutamine	3	glutamate	432	0.683545	0.0855867	0.0299732	0.0795882	0.00836608	0.127815
325	FBM	56	mc	Hyperoxia	Gran	2	13C5 Glutamine	3	glutamate	432	0.68412	0.0854358	0.0296742	0.0798431	0.00836224	0.127323
325	FBM	56	mc	Hyperoxia	Gran+Phago	2	1,2-13C2 Glucose	1	glutamate	432	0.936833	0.0562206	0.00623605	0.000500072	8.37965e-05	0.000135562
325	FBM	56	mc	Hyperoxia	Gran+Phago	2	1,2-13C2 Glucose	1	glutamate	432	0.939129	0.0539895	0.00624685	0.000200651	0.000318945	0.000156311
325	FBM	56	mc	Hyperoxia	Gran+Phago	2	1,2-13C2 Glucose	2	glutamate	432	0.932708	0.0565988	0.00964408	0.000931249	0.000130399	9.40372e-06
325	FBM	56	mc	Hyperoxia	Gran+Phago	2	1,2-13C2 Glucose	2	glutamate	432	0.933985	0.0559198	0.00894781	0.00095234	0.000122634	7.8455e-05
325	FBM	56	mc	Hyperoxia	Gran+Phago	2	1,2-13C2 Glucose	3	glutamate	432	0.917601	0.0619831	0.0182588	0.00173124	0.000398439	5.66506e-05
325	FBM	56	mc	Hyperoxia	Gran+Phago	2	1,2-13C2 Glucose	3	glutamate	432	0.919596	0.0597329	0.0184456	0.00174794	0.000312235	0.00020238
325	FBM	56	mc	Hyperoxia	Gran+Phago	2	13C6 Glucose	1	glutamate	432	0.920098	0.0568807	0.0185875	0.00377957	0.000667679	6.75151e-05
325	FBM	56	mc	Hyperoxia	Gran+Phago	2	13C6 Glucose	1	glutamate	432	0.922068	0.0548319	0.0185771	0.00407682	0.000434897	8.0497e-05
325	FBM	56	mc	Hyperoxia	Gran+Phago	2	13C6 Glucose	2	glutamate	432	0.899236	0.0578909	0.0359925	0.00569648	0.00130327	-1.32959e-05
325	FBM	56	mc	Hyperoxia	Gran+Phago	2	13C6 Glucose	2	glutamate	432	0.900736	0.0561402	0.0358516	0.00613801	0.00116602	9.18253e-05
325	FBM	56	mc	Hyperoxia	Gran+Phago	2	13C6 Glucose	3	glutamate	432	0.872839	0.0635361	0.0509494	0.0092253	0.00341	0.000231039
325	FBM	56	mc	Hyperoxia	Gran+Phago	2	13C6 Glucose	3	glutamate	432	0.873327	0.0616777	0.0522296	0.00933577	0.00328211	0.00037685
325	FBM	56	mc	Hyperoxia	Gran+Phago	2	13C5 Glutamine	1	glutamate	432	0.611181	0.037761	0.00532176	0.0269319	0.0173597	0.339931
325	FBM	56	mc	Hyperoxia	Gran+Phago	2	13C5 Glutamine	1	glutamate	432	0.60953	0.0408887	0.00473188	0.0265234	0.0171193	0.339341
325	FBM	56	mc	Hyperoxia	Gran+Phago	2	13C5 Glutamine	2	glutamate	432	0.526634	0.0355244	0.00704453	0.0408774	0.0210115	0.415855
325	FBM	56	mc	Hyperoxia	Gran+Phago	2	13C5 Glutamine	2	glutamate	432	0.52531	0.0362959	0.00733878	0.0414016	0.0207638	0.41581
325	FBM	56	mc	Hyperoxia	Gran+Phago	2	13C5 Glutamine	3	glutamate	432	0.543746	0.0460205	0.0123004	0.0518891	0.0192277	0.368182
325	FBM	56	mc	Hyperoxia	Gran+Phago	2	13C5 Glutamine	3	glutamate	432	0.546575	0.0447607	0.0116387	0.0528306	0.0190301	0.366515
325	FBM	56	mc	Hyperoxia	PBMCs	2	1,2-13C2 Glucose	1	glutamate	330	0.868647	0.0692489	0.0567268	0.00545904	0.000105035
325	FBM	56	mc	Hyperoxia	PBMCs	2	1,2-13C2 Glucose	1	glutamate	330	0.866836	0.0707184	0.0570209	0.00548934	0.000138313
325	FBM	56	mc	Hyperoxia	PBMCs	2	1,2-13C2 Glucose	2	glutamate	330	0.876731	0.0678447	0.0509115	0.0054268	-0.00118753
325	FBM	56	mc	Hyperoxia	PBMCs	2	1,2-13C2 Glucose	2	glutamate	330	0.875737	0.068236	0.0519738	0.00480426	-0.000896266
325	FBM	56	mc	Hyperoxia	PBMCs	2	1,2-13C2 Glucose	3	glutamate	330	0.928666	0.0521959	0.0178169	0.00128792	8.21604e-05
325	FBM	56	mc	Hyperoxia	PBMCs	2	1,2-13C2 Glucose	3	glutamate	330	0.928247	0.0522892	0.0181273	0.00135514	7.21411e-05
325	FBM	56	mc	Hyperoxia	PBMCs	2	13C6 Glucose	1	glutamate	330	0.777033	0.0857652	0.114498	0.0221262	0.00166197
325	FBM	56	mc	Hyperoxia	PBMCs	2	13C6 Glucose	1	glutamate	330	0.778933	0.0837961	0.113905	0.0221279	0.00229776
325	FBM	56	mc	Hyperoxia	PBMCs	2	13C6 Glucose	2	glutamate	330	0.779512	0.0847133	0.112981	0.0218006	0.00168737
325	FBM	56	mc	Hyperoxia	PBMCs	2	13C6 Glucose	2	glutamate	330	0.77928	0.0846163	0.113114	0.0218461	0.0018543
325	FBM	56	mc	Hyperoxia	PBMCs	2	13C6 Glucose	3	glutamate	330	0.893513	0.0621374	0.039101	0.00523505	0.000162035
325	FBM	56	mc	Hyperoxia	PBMCs	2	13C6 Glucose	3	glutamate	330	0.89343	0.0618742	0.0392084	0.00528717	0.000423438
325	FBM	56	mc	Hyperoxia	PBMCs	2	13C5 Glutamine	1	glutamate	330	0.605775	0.0809308	0.106442	0.0121873	0.21172
325	FBM	56	mc	Hyperoxia	PBMCs	2	13C5 Glutamine	1	glutamate	330	0.605768	0.0814929	0.105712	0.0117924	0.212038
325	FBM	56	mc	Hyperoxia	PBMCs	2	13C5 Glutamine	2	glutamate	330	0.644635	0.0755905	0.0974587	0.00982489	0.187463
325	FBM	56	mc	Hyperoxia	PBMCs	2	13C5 Glutamine	2	glutamate	330	0.645731	0.0758289	0.0968281	0.00977508	0.186848
325	FBM	56	mc	Hyperoxia	PBMCs	2	13C5 Glutamine	3	glutamate	330	0.592435	0.101624	0.108128	0.01039	0.203948
325	FBM	56	mc	Hyperoxia	PBMCs	2	13C5 Glutamine	3	glutamate	330	0.591907	0.101333	0.10883	0.010602	0.203789
325	FBM	56	mc	Hyperoxia	Gran	2	1,2-13C2 Glucose	1	glutamate	330	0.869886	0.0678425	0.0567139	0.00552271	0.000243355
325	FBM	56	mc	Hyperoxia	Gran	2	1,2-13C2 Glucose	1	glutamate	330	0.870736	0.067603	0.0562012	0.00539727	0.000269408
325	FBM	56	mc	Hyperoxia	Gran	2	1,2-13C2 Glucose	2	glutamate	330	0.855979	0.0726939	0.0644395	0.00670326	0.000428049
325	FBM	56	mc	Hyperoxia	Gran	2	1,2-13C2 Glucose	2	glutamate	330	0.855962	0.0721588	0.0648005	0.00699845	0.000345835
325	FBM	56	mc	Hyperoxia	Gran	2	1,2-13C2 Glucose	3	glutamate	330	0.896005	0.0663816	0.034248	0.00313412	0.000349306
325	FBM	56	mc	Hyperoxia	Gran	2	1,2-13C2 Glucose	3	glutamate	330	0.8964	0.0661532	0.0339681	0.0031506	0.000456476
325	FBM	56	mc	Hyperoxia	Gran	2	13C6 Glucose	1	glutamate	330	0.779875	0.0827565	0.115483	0.0206199	0.00190314
325	FBM	56	mc	Hyperoxia	Gran	2	13C6 Glucose	1	glutamate	330	0.779355	0.0829418	0.116127	0.02046	0.00172233
325	FBM	56	mc	Hyperoxia	Gran	2	13C6 Glucose	2	glutamate	330	0.741526	0.092708	0.133917	0.0294829	0.00322702
325	FBM	56	mc	Hyperoxia	Gran	2	13C6 Glucose	2	glutamate	330	0.74115	0.0932229	0.133918	0.0294285	0.00311897
325	FBM	56	mc	Hyperoxia	Gran	2	13C6 Glucose	3	glutamate	330	0.829238	0.0847554	0.0706816	0.0141876	0.00153333
325	FBM	56	mc	Hyperoxia	Gran	2	13C6 Glucose	3	glutamate	330	0.829525	0.084666	0.0707223	0.0139347	0.00155923
325	FBM	56	mc	Hyperoxia	Gran	2	13C5 Glutamine	1	glutamate	330	0.735853	0.0709297	0.0714404	0.00644439	0.125505
325	FBM	56	mc	Hyperoxia	Gran	2	13C5 Glutamine	1	glutamate	330	0.736403	0.0705986	0.0710946	0.00649197	0.125522
325	FBM	56	mc	Hyperoxia	Gran	2	13C5 Glutamine	2	glutamate	330	0.715466	0.0742016	0.0778228	0.00732865	0.136151
325	FBM	56	mc	Hyperoxia	Gran	2	13C5 Glutamine	2	glutamate	330	0.715253	0.0747608	0.0773085	0.00713936	0.136564
325	FBM	56	mc	Hyperoxia	Gran	2	13C5 Glutamine	3	glutamate	330	0.697463	0.0935855	0.0835623	0.00753663	0.128246
325	FBM	56	mc	Hyperoxia	Gran	2	13C5 Glutamine	3	glutamate	330	0.696643	0.0948779	0.0827257	0.0076015	0.128362
325	FBM	56	mc	Hyperoxia	Gran+Phago	2	1,2-13C2 Glucose	1	glutamate	330	0.947064	0.0466961	0.00489313	0.000856735	0.000356637
325	FBM	56	mc	Hyperoxia	Gran+Phago	2	1,2-13C2 Glucose	1	glutamate	330	0.948113	0.0443296	0.00628306	0.000607597	0.00043451
325	FBM	56	mc	Hyperoxia	Gran+Phago	2	1,2-13C2 Glucose	2	glutamate	330	0.943508	0.0460662	0.00899742	0.00100642	0.000296155
325	FBM	56	mc	Hyperoxia	Gran+Phago	2	1,2-13C2 Glucose	2	glutamate	330	0.942616	0.0467019	0.00903098	0.00102466	0.000451712
325	FBM	56	mc	Hyperoxia	Gran+Phago	2	1,2-13C2 Glucose	3	glutamate	330	0.928414	0.0532962	0.0162557	0.00177494	0.000191715
325	FBM	56	mc	Hyperoxia	Gran+Phago	2	1,2-13C2 Glucose	3	glutamate	330	0.928836	0.0528552	0.0159517	0.00186712	0.00035003
325	FBM	56	mc	Hyperoxia	Gran+Phago	2	13C6 Glucose	1	glutamate	330	0.933209	0.0469242	0.0172883	0.0021676	0.000349023
325	FBM	56	mc	Hyperoxia	Gran+Phago	2	13C6 Glucose	1	glutamate	330	0.933727	0.0462693	0.0171308	0.00230704	0.000417842
325	FBM	56	mc	Hyperoxia	Gran+Phago	2	13C6 Glucose	2	glutamate	330	0.912586	0.0484315	0.0349051	0.00362735	0.000459628
325	FBM	56	mc	Hyperoxia	Gran+Phago	2	13C6 Glucose	2	glutamate	330	0.912411	0.0483987	0.0350973	0.0034895	0.000527061
325	FBM	56	mc	Hyperoxia	Gran+Phago	2	13C6 Glucose	3	glutamate	330	0.886381	0.0584449	0.0466555	0.00758685	0.00101619
325	FBM	56	mc	Hyperoxia	Gran+Phago	2	13C6 Glucose	3	glutamate	330	0.886013	0.0580965	0.0466389	0.008159	0.00111023
325	FBM	56	mc	Hyperoxia	Gran+Phago	2	13C5 Glutamine	1	glutamate	330	0.612048	0.0347385	0.0288067	0.0147216	0.335808
325	FBM	56	mc	Hyperoxia	Gran+Phago	2	13C5 Glutamine	1	glutamate	330	0.610215	0.0340497	0.0296831	0.0147959	0.33738
325	FBM	56	mc	Hyperoxia	Gran+Phago	2	13C5 Glutamine	2	glutamate	330	0.527042	0.0341015	0.043373	0.0174196	0.410138
325	FBM	56	mc	Hyperoxia	Gran+Phago	2	13C5 Glutamine	2	glutamate	330	0.526078	0.0342701	0.0439118	0.0178943	0.410021
325	FBM	56	mc	Hyperoxia	Gran+Phago	2	13C5 Glutamine	3	glutamate	330	0.546849	0.0464237	0.0550838	0.0161066	0.364561
325	FBM	56	mc	Hyperoxia	Gran+Phago	2	13C5 Glutamine	3	glutamate	330	0.546805	0.0464226	0.0547426	0.0161277	0.364105
325	FBM	56	mc	Hyperoxia	PBMCs	2	1,2-13C2 Glucose	1	aspartate	418	0.887085	0.0636922	0.0458428	0.00375304	-2.81296e-05
325	FBM	56	mc	Hyperoxia	PBMCs	2	1,2-13C2 Glucose	1	aspartate	418	0.886684	0.0633142	0.0461428	0.00417867	5.15719e-05
325	FBM	56	mc	Hyperoxia	PBMCs	2	1,2-13C2 Glucose	2	aspartate	418	0.905229	0.058001	0.0326349	0.00479993	-0.000398672
325	FBM	56	mc	Hyperoxia	PBMCs	2	1,2-13C2 Glucose	2	aspartate	418	0.903737	0.0576942	0.0344768	0.00473735	-0.000405871
325	FBM	56	mc	Hyperoxia	PBMCs	2	1,2-13C2 Glucose	3	aspartate	418	0.929681	0.0519595	0.0167827	0.00179352	-8.05527e-05
325	FBM	56	mc	Hyperoxia	PBMCs	2	1,2-13C2 Glucose	3	aspartate	418	0.928583	0.0524627	0.0177602	0.00117547	0.000118901
325	FBM	56	mc	Hyperoxia	PBMCs	2	13C6 Glucose	1	aspartate	418	0.807165	0.0774358	0.0984193	0.0169113	0.00102508
325	FBM	56	mc	Hyperoxia	PBMCs	2	13C6 Glucose	1	aspartate	418	0.80662	0.0776016	0.098263	0.0176417	0.00107812
325	FBM	56	mc	Hyperoxia	PBMCs	2	13C6 Glucose	2	aspartate	418	0.836417	0.0717692	0.0785264	0.0131125	0.000952555
325	FBM	56	mc	Hyperoxia	PBMCs	2	13C6 Glucose	2	aspartate	418	0.838552	0.0699319	0.0782355	0.0131945	0.000831998
325	FBM	56	mc	Hyperoxia	PBMCs	2	13C6 Glucose	3	aspartate	418	0.900103	0.0594718	0.0359377	0.00465733	0.000154831
325	FBM	56	mc	Hyperoxia	PBMCs	2	13C6 Glucose	3	aspartate	418	0.900456	0.0594912	0.0358041	0.00450183	4.42501e-05
325	FBM	56	mc	Hyperoxia	PBMCs	2	13C5 Glutamine	1	aspartate	418	0.638307	0.0723139	0.0921942	0.0174614	0.203116
325	FBM	56	mc	Hyperoxia	PBMCs	2	13C5 Glutamine	1	aspartate	418	0.638834	0.0719879	0.0915062	0.0176187	0.203608
325	FBM	56	mc	Hyperoxia	PBMCs	2	13C5 Glutamine	2	aspartate	418	0.690272	0.0656454	0.0790795	0.0124417	0.17256
325	FBM	56	mc	Hyperoxia	PBMCs	2	13C5 Glutamine	2	aspartate	418	0.690419	0.0659688	0.0782072	0.0124	0.173012
325	FBM	56	mc	Hyperoxia	PBMCs	2	13C5 Glutamine	3	aspartate	418	0.611072	0.0915821	0.100625	0.0151214	0.205444
325	FBM	56	mc	Hyperoxia	PBMCs	2	13C5 Glutamine	3	aspartate	418	0.612234	0.0898997	0.100439	0.0153984	0.20575
325	FBM	56	mc	Hyperoxia	Gran	2	1,2-13C2 Glucose	1	aspartate	418	0.89805	0.0609871	0.0378671	0.00360043	-0.000219183
325	FBM	56	mc	Hyperoxia	Gran	2	1,2-13C2 Glucose	1	aspartate	418	0.898139	0.0602444	0.0384516	0.00333598	0.000184013
325	FBM	56	mc	Hyperoxia	Gran	2	1,2-13C2 Glucose	2	aspartate	418	0.886534	0.0640899	0.0445509	0.00505453	0.00024791
325	FBM	56	mc	Hyperoxia	Gran	2	1,2-13C2 Glucose	2	aspartate	418	0.885115	0.0660941	0.0441125	0.00501349	3.61496e-05
325	FBM	56	mc	Hyperoxia	Gran	2	1,2-13C2 Glucose	3	aspartate	418	0.907247	0.0613818	0.0289445	0.00277289	-0.000116304
325	FBM	56	mc	Hyperoxia	Gran	2	1,2-13C2 Glucose	3	aspartate	418	0.908158	0.0608141	0.0282817	0.00311221	-0.000153198
325	FBM	56	mc	Hyperoxia	Gran	2	13C6 Glucose	1	aspartate	418	0.839429	0.0710734	0.0752995	0.0143793	0.000707227
325	FBM	56	mc	Hyperoxia	Gran	2	13C6 Glucose	1	aspartate	418	0.840258	0.0705065	0.075589	0.013821	0.000477413
325	FBM	56	mc	Hyperoxia	Gran	2	13C6 Glucose	2	aspartate	418	0.803772	0.0788922	0.0955024	0.0213305	0.00175358
325	FBM	56	mc	Hyperoxia	Gran	2	13C6 Glucose	2	aspartate	418	0.804682	0.0784603	0.0950057	0.0214829	0.00158846
325	FBM	56	mc	Hyperoxia	Gran	2	13C6 Glucose	3	aspartate	418	0.858014	0.0726214	0.0586735	0.0105453	0.000930308
325	FBM	56	mc	Hyperoxia	Gran	2	13C6 Glucose	3	aspartate	418	0.857456	0.0732043	0.0587104	0.0106907	0.000510736
325	FBM	56	mc	Hyperoxia	Gran	2	13C5 Glutamine	1	aspartate	418	0.77374	0.0644479	0.0578788	0.00954168	0.106934
325	FBM	56	mc	Hyperoxia	Gran	2	13C5 Glutamine	1	aspartate	418	0.774767	0.0641925	0.0571153	0.00964274	0.106729
325	FBM	56	mc	Hyperoxia	Gran	2	13C5 Glutamine	2	aspartate	418	0.754646	0.0657892	0.0633395	0.00976398	0.1203
325	FBM	56	mc	Hyperoxia	Gran	2	13C5 Glutamine	2	aspartate	418	0.755422	0.065528	0.0631771	0.00920327	0.120387
325	FBM	56	mc	Hyperoxia	Gran	2	13C5 Glutamine	3	aspartate	418	0.728611	0.0854696	0.0745254	0.00907107	0.115686
325	FBM	56	mc	Hyperoxia	Gran	2	13C5 Glutamine	3	aspartate	418	0.728547	0.0852757	0.0737244	0.00999082	0.115979
325	FBM	56	mc	Hyperoxia	Gran+Phago	2	1,2-13C2 Glucose	1	aspartate	418	0.94794	0.0471067	0.00486136	6.6005e-05	7.60785e-05
325	FBM	56	mc	Hyperoxia	Gran+Phago	2	1,2-13C2 Glucose	1	aspartate	418	0.948106	0.0472277	0.00449209	9.60133e-05	8.28334e-05
325	FBM	56	mc	Hyperoxia	Gran+Phago	2	1,2-13C2 Glucose	2	aspartate	418	0.949043	0.0452086	0.00527143	0.000436633	0.000114021
325	FBM	56	mc	Hyperoxia	Gran+Phago	2	1,2-13C2 Glucose	2	aspartate	418	0.948281	0.0456977	0.00548692	0.00068051	-9.32303e-05
325	FBM	56	mc	Hyperoxia	Gran+Phago	2	1,2-13C2 Glucose	3	aspartate	418	0.932583	0.0527806	0.0140897	0.000740175	-6.54188e-05
325	FBM	56	mc	Hyperoxia	Gran+Phago	2	1,2-13C2 Glucose	3	aspartate	418	0.934235	0.0518219	0.0128908	0.00134877	-0.000310596
325	FBM	56	mc	Hyperoxia	Gran+Phago	2	13C6 Glucose	1	aspartate	418	0.939554	0.0461499	0.0124549	0.00175913	0.000149464
325	FBM	56	mc	Hyperoxia	Gran+Phago	2	13C6 Glucose	1	aspartate	418	0.939078	0.0461947	0.0135145	0.0013684	-0.000170357
325	FBM	56	mc	Hyperoxia	Gran+Phago	2	13C6 Glucose	2	aspartate	418	0.927795	0.0473848	0.0223855	0.00276014	-9.44337e-05
325	FBM	56	mc	Hyperoxia	Gran+Phago	2	13C6 Glucose	2	aspartate	418	0.927249	0.0482672	0.0225444	0.00213462	-0.000106552
325	FBM	56	mc	Hyperoxia	Gran+Phago	2	13C6 Glucose	3	aspartate	418	0.899064	0.0568223	0.0376621	0.0065915	0.000178187
325	FBM	56	mc	Hyperoxia	Gran+Phago	2	13C6 Glucose	3	aspartate	418	0.900498	0.0555269	0.0371544	0.00710106	0.000165888
325	FBM	56	mc	Hyperoxia	Gran+Phago	2	13C5 Glutamine	1	aspartate	418	0.813839	0.0442058	0.0196465	0.00617298	0.130785
325	FBM	56	mc	Hyperoxia	Gran+Phago	2	13C5 Glutamine	1	aspartate	418	0.814671	0.0431348	0.0196476	0.00693962	0.130158
325	FBM	56	mc	Hyperoxia	Gran+Phago	2	13C5 Glutamine	2	aspartate	418	0.715412	0.0364263	0.0246443	0.0123304	0.237939
325	FBM	56	mc	Hyperoxia	Gran+Phago	2	13C5 Glutamine	2	aspartate	418	0.713662	0.0387668	0.024262	0.0117954	0.237879
325	FBM	56	mc	Hyperoxia	Gran+Phago	2	13C5 Glutamine	3	aspartate	418	0.72356	0.0469302	0.0404098	0.0107166	0.201084
325	FBM	56	mc	Hyperoxia	Gran+Phago	2	13C5 Glutamine	3	aspartate	418	0.723593	0.0479587	0.0390048	0.0109863	0.201269
325	FBM	56	mc	Hyperoxia	PBMCs	2	1,2-13C2 Glucose	1	aspartate	390	0.900472	0.0734804	0.0260821	0.000782605
325	FBM	56	mc	Hyperoxia	PBMCs	2	1,2-13C2 Glucose	1	aspartate	390	0.901262	0.0723849	0.0258692	0.00128977
325	FBM	56	mc	Hyperoxia	PBMCs	2	1,2-13C2 Glucose	2	aspartate	390	0.919367	0.0604829	0.0200724	0.000773145
325	FBM	56	mc	Hyperoxia	PBMCs	2	1,2-13C2 Glucose	2	aspartate	390	0.918488	0.0606473	0.0212077	0.000146067
325	FBM	56	mc	Hyperoxia	PBMCs	2	1,2-13C2 Glucose	3	aspartate	390	0.943732	0.0463744	0.0101045	9.5989e-05
325	FBM	56	mc	Hyperoxia	PBMCs	2	1,2-13C2 Glucose	3	aspartate	390	0.942422	0.0467254	0.0102868	0.000864422
325	FBM	56	mc	Hyperoxia	PBMCs	2	13C6 Glucose	1	aspartate	390	0.827777	0.106971	0.0628754	0.00501224
325	FBM	56	mc	Hyperoxia	PBMCs	2	13C6 Glucose	1	aspartate	390	0.828733	0.106262	0.0610051	0.00630358
325	FBM	56	mc	Hyperoxia	PBMCs	2	13C6 Glucose	2	aspartate	390	0.855535	0.0932177	0.0488277	0.00416257
325	FBM	56	mc	Hyperoxia	PBMCs	2	13C6 Glucose	2	aspartate	390	0.855731	0.0927196	0.0483677	0.00494133
325	FBM	56	mc	Hyperoxia	PBMCs	2	13C6 Glucose	3	aspartate	390	0.914444	0.0631443	0.0220247	0.00121326
325	FBM	56	mc	Hyperoxia	PBMCs	2	13C6 Glucose	3	aspartate	390	0.914845	0.0637227	0.0202368	0.00193398
325	FBM	56	mc	Hyperoxia	PBMCs	2	13C5 Glutamine	1	aspartate	390	0.657149	0.0994259	0.0577692	0.210238
325	FBM	56	mc	Hyperoxia	PBMCs	2	13C5 Glutamine	1	aspartate	390	0.657029	0.10028	0.0568486	0.210329
325	FBM	56	mc	Hyperoxia	PBMCs	2	13C5 Glutamine	2	aspartate	390	0.706314	0.0885378	0.0477678	0.177993
325	FBM	56	mc	Hyperoxia	PBMCs	2	13C5 Glutamine	2	aspartate	390	0.706836	0.0880651	0.0472184	0.178338
325	FBM	56	mc	Hyperoxia	PBMCs	2	13C5 Glutamine	3	aspartate	390	0.633497	0.11867	0.0609337	0.211866
325	FBM	56	mc	Hyperoxia	PBMCs	2	13C5 Glutamine	3	aspartate	390	0.634841	0.117322	0.0611037	0.211376
325	FBM	56	mc	Hyperoxia	Gran	2	1,2-13C2 Glucose	1	aspartate	390	0.916815	0.0624113	0.021069	0.000648362
325	FBM	56	mc	Hyperoxia	Gran	2	1,2-13C2 Glucose	1	aspartate	390	0.913481	0.064263	0.0221944	0.000626154
325	FBM	56	mc	Hyperoxia	Gran	2	1,2-13C2 Glucose	2	aspartate	390	0.903542	0.0702639	0.0262178	0.0010334
325	FBM	56	mc	Hyperoxia	Gran	2	1,2-13C2 Glucose	2	aspartate	390	0.90218	0.0717309	0.0255465	0.00119579
325	FBM	56	mc	Hyperoxia	Gran	2	1,2-13C2 Glucose	3	aspartate	390	0.923726	0.0599758	0.0162203	0.000794862
325	FBM	56	mc	Hyperoxia	Gran	2	1,2-13C2 Glucose	3	aspartate	390	0.923977	0.0597951	0.0162638	0.000329079
325	FBM	56	mc	Hyperoxia	Gran	2	13C6 Glucose	1	aspartate	390	0.860704	0.0894062	0.0480756	0.00381266
325	FBM	56	mc	Hyperoxia	Gran	2	13C6 Glucose	1	aspartate	390	0.860729	0.087429	0.0496913	0.00374421
325	FBM	56	mc	Hyperoxia	Gran	2	13C6 Glucose	2	aspartate	390	0.826863	0.106956	0.0621791	0.00668862
325	FBM	56	mc	Hyperoxia	Gran	2	13C6 Glucose	2	aspartate	390	0.825105	0.107933	0.0626572	0.00647432
325	FBM	56	mc	Hyperoxia	Gran	2	13C6 Glucose	3	aspartate	390	0.878938	0.0841031	0.0353363	0.00304255
325	FBM	56	mc	Hyperoxia	Gran	2	13C6 Glucose	3	aspartate	390	0.875238	0.0874795	0.035504	0.0031502
325	FBM	56	mc	Hyperoxia	Gran	2	13C5 Glutamine	1	aspartate	390	0.793005	0.075228	0.0353918	0.109315
325	FBM	56	mc	Hyperoxia	Gran	2	13C5 Glutamine	1	aspartate	390	0.790256	0.0786199	0.0340308	0.110071
325	FBM	56	mc	Hyperoxia	Gran	2	13C5 Glutamine	2	aspartate	390	0.772494	0.0802592	0.0379198	0.123821
325	FBM	56	mc	Hyperoxia	Gran	2	13C5 Glutamine	2	aspartate	390	0.772551	0.0799474	0.0379791	0.124076
325	FBM	56	mc	Hyperoxia	Gran	2	13C5 Glutamine	3	aspartate	390	0.752565	0.100042	0.0438559	0.118021
325	FBM	56	mc	Hyperoxia	Gran	2	13C5 Glutamine	3	aspartate	390	0.750027	0.102613	0.0419161	0.119445
325	FBM	56	mc	Hyperoxia	Gran+Phago	2	1,2-13C2 Glucose	1	aspartate	390	0.966654	0.0331411	0.00121208	-0.000889524
325	FBM	56	mc	Hyperoxia	Gran+Phago	2	1,2-13C2 Glucose	1	aspartate	390	0.961408	0.0362787	0.00193512	0.000183189
325	FBM	56	mc	Hyperoxia	Gran+Phago	2	1,2-13C2 Glucose	2	aspartate	390	0.961704	0.0367222	0.00174495	0.000178132
325	FBM	56	mc	Hyperoxia	Gran+Phago	2	1,2-13C2 Glucose	2	aspartate	390	0.961099	0.0370201	0.00160341	0.000200541
325	FBM	56	mc	Hyperoxia	Gran+Phago	2	1,2-13C2 Glucose	3	aspartate	390	0.947626	0.0453037	0.00829172	-0.00105693
325	FBM	56	mc	Hyperoxia	Gran+Phago	2	1,2-13C2 Glucose	3	aspartate	390	0.946744	0.0459838	0.00688307	0.000322081
325	FBM	56	mc	Hyperoxia	Gran+Phago	2	13C6 Glucose	1	aspartate	390	0.95487	0.038584	0.00694152	-0.000126122
325	FBM	56	mc	Hyperoxia	Gran+Phago	2	13C6 Glucose	1	aspartate	390	0.95146	0.0418513	0.00650988	0.000204253
325	FBM	56	mc	Hyperoxia	Gran+Phago	2	13C6 Glucose	2	aspartate	390	0.941394	0.0461657	0.0132374	-0.000309626
325	FBM	56	mc	Hyperoxia	Gran+Phago	2	13C6 Glucose	2	aspartate	390	0.938187	0.0498538	0.0119862	0.00029524
325	FBM	56	mc	Hyperoxia	Gran+Phago	2	13C6 Glucose	3	aspartate	390	0.913395	0.0627389	0.0231102	0.00176992
325	FBM	56	mc	Hyperoxia	Gran+Phago	2	13C6 Glucose	3	aspartate	390	0.914624	0.0597205	0.0239121	0.00264937
325	FBM	56	mc	Hyperoxia	Gran+Phago	2	13C5 Glutamine	1	aspartate	390	0.826155	0.0401921	0.0164237	0.132376
325	FBM	56	mc	Hyperoxia	Gran+Phago	2	13C5 Glutamine	1	aspartate	390	0.827847	0.0406295	0.013271	0.133191
325	FBM	56	mc	Hyperoxia	Gran+Phago	2	13C5 Glutamine	2	aspartate	390	0.723482	0.0403986	0.0207457	0.242685
325	FBM	56	mc	Hyperoxia	Gran+Phago	2	13C5 Glutamine	2	aspartate	390	0.726084	0.0390921	0.0199826	0.24168
325	FBM	56	mc	Hyperoxia	Gran+Phago	2	13C5 Glutamine	3	aspartate	390	0.734546	0.0558847	0.0261824	0.206984
325	FBM	56	mc	Hyperoxia	Gran+Phago	2	13C5 Glutamine	3	aspartate	390	0.733429	0.0577645	0.0267943	0.20471
325	FBM	56	mc	Hyperoxia	PBMCs	2	1,2-13C2 Glucose	1	aspartate	302	0.938729	0.0381057	0.0251441
325	FBM	56	mc	Hyperoxia	PBMCs	2	1,2-13C2 Glucose	1	aspartate	302	0.939942	0.0379314	0.0239522
325	FBM	56	mc	Hyperoxia	PBMCs	2	1,2-13C2 Glucose	2	aspartate	302	0.952206	0.0289065	0.0208942
325	FBM	56	mc	Hyperoxia	PBMCs	2	1,2-13C2 Glucose	2	aspartate	302	0.94806	0.032526	0.0216426
325	FBM	56	mc	Hyperoxia	PBMCs	2	1,2-13C2 Glucose	3	aspartate	302	0.965273	0.024564	0.0113621
325	FBM	56	mc	Hyperoxia	PBMCs	2	1,2-13C2 Glucose	3	aspartate	302	0.963562	0.0287514	0.00826635
325	FBM	56	mc	Hyperoxia	PBMCs	2	13C6 Glucose	1	aspartate	302	0.891846	0.0518514	0.0616805
325	FBM	56	mc	Hyperoxia	PBMCs	2	13C6 Glucose	1	aspartate	302	0.896671	0.0498089	0.0578981
325	FBM	56	mc	Hyperoxia	PBMCs	2	13C6 Glucose	2	aspartate	302	0.914447	0.0445741	0.0442064
325	FBM	56	mc	Hyperoxia	PBMCs	2	13C6 Glucose	2	aspartate	302	0.911043	0.0466643	0.0458547
325	FBM	56	mc	Hyperoxia	PBMCs	2	13C6 Glucose	3	aspartate	302	0.951728	0.0308142	0.0187857
325	FBM	56	mc	Hyperoxia	PBMCs	2	13C6 Glucose	3	aspartate	302	0.9462	0.035052	0.0203796
325	FBM	56	mc	Hyperoxia	PBMCs	2	13C5 Glutamine	1	aspartate	302	0.708955	0.0505135	0.26024
325	FBM	56	mc	Hyperoxia	PBMCs	2	13C5 Glutamine	1	aspartate	302	0.710266	0.0502819	0.259061
325	FBM	56	mc	Hyperoxia	PBMCs	2	13C5 Glutamine	2	aspartate	302	0.751196	0.0443255	0.221296
325	FBM	56	mc	Hyperoxia	PBMCs	2	13C5 Glutamine	2	aspartate	302	0.756216	0.0414083	0.218669
325	FBM	56	mc	Hyperoxia	PBMCs	2	13C5 Glutamine	3	aspartate	302	0.697405	0.0574429	0.264992
325	FBM	56	mc	Hyperoxia	PBMCs	2	13C5 Glutamine	3	aspartate	302	0.695742	0.0596455	0.264782
325	FBM	56	mc	Hyperoxia	Gran	2	1,2-13C2 Glucose	1	aspartate	302	0.951455	0.0299265	0.020116
325	FBM	56	mc	Hyperoxia	Gran	2	1,2-13C2 Glucose	1	aspartate	302	0.951679	0.0293511	0.0203055
325	FBM	56	mc	Hyperoxia	Gran	2	1,2-13C2 Glucose	2	aspartate	302	0.944621	0.0324448	0.0247457
325	FBM	56	mc	Hyperoxia	Gran	2	1,2-13C2 Glucose	2	aspartate	302	0.944867	0.0326901	0.02416
325	FBM	56	mc	Hyperoxia	Gran	2	1,2-13C2 Glucose	3	aspartate	302	0.955489	0.0303983	0.0151042
325	FBM	56	mc	Hyperoxia	Gran	2	1,2-13C2 Glucose	3	aspartate	302	0.954787	0.0307111	0.0155741
325	FBM	56	mc	Hyperoxia	Gran	2	13C6 Glucose	1	aspartate	302	0.91507	0.0456296	0.0424857
325	FBM	56	mc	Hyperoxia	Gran	2	13C6 Glucose	1	aspartate	302	0.914581	0.0462162	0.0424359
325	FBM	56	mc	Hyperoxia	Gran	2	13C6 Glucose	2	aspartate	302	0.890226	0.0555935	0.0591063
325	FBM	56	mc	Hyperoxia	Gran	2	13C6 Glucose	2	aspartate	302	0.890039	0.0557809	0.0592856
325	FBM	56	mc	Hyperoxia	Gran	2	13C6 Glucose	3	aspartate	302	0.926957	0.040712	0.0350094
325	FBM	56	mc	Hyperoxia	Gran	2	13C6 Glucose	3	aspartate	302	0.927721	0.0399542	0.0346216
325	FBM	56	mc	Hyperoxia	Gran	2	13C5 Glutamine	1	aspartate	302	0.804409	0.0517797	0.141048
325	FBM	56	mc	Hyperoxia	Gran	2	13C5 Glutamine	1	aspartate	302	0.804019	0.0522682	0.140168
325	FBM	56	mc	Hyperoxia	Gran	2	13C5 Glutamine	2	aspartate	302	0.797439	0.0480479	0.1583
325	FBM	56	mc	Hyperoxia	Gran	2	13C5 Glutamine	2	aspartate	302	0.796776	0.0496658	0.15709
325	FBM	56	mc	Hyperoxia	Gran	2	13C5 Glutamine	3	aspartate	302	0.788403	0.0605627	0.153907
325	FBM	56	mc	Hyperoxia	Gran	2	13C5 Glutamine	3	aspartate	302	0.786639	0.0594094	0.157202
325	FBM	56	mc	Hyperoxia	Gran+Phago	2	1,2-13C2 Glucose	1	aspartate	302	0.970033	0.0261661	0.00422782
325	FBM	56	mc	Hyperoxia	Gran+Phago	2	1,2-13C2 Glucose	1	aspartate	302	0.971121	0.024772	0.00420808
325	FBM	56	mc	Hyperoxia	Gran+Phago	2	1,2-13C2 Glucose	2	aspartate	302	0.972333	0.0243162	0.00342456
325	FBM	56	mc	Hyperoxia	Gran+Phago	2	1,2-13C2 Glucose	2	aspartate	302	0.971312	0.0246164	0.00450793
325	FBM	56	mc	Hyperoxia	Gran+Phago	2	1,2-13C2 Glucose	3	aspartate	302	0.964221	0.0281661	0.00803529
325	FBM	56	mc	Hyperoxia	Gran+Phago	2	1,2-13C2 Glucose	3	aspartate	302	0.962565	0.0301971	0.00790814
325	FBM	56	mc	Hyperoxia	Gran+Phago	2	13C6 Glucose	1	aspartate	302	0.966057	0.025908	0.00854605
325	FBM	56	mc	Hyperoxia	Gran+Phago	2	13C6 Glucose	1	aspartate	302	0.96625	0.0252671	0.00890061
325	FBM	56	mc	Hyperoxia	Gran+Phago	2	13C6 Glucose	2	aspartate	302	0.960674	0.026648	0.0137589
325	FBM	56	mc	Hyperoxia	Gran+Phago	2	13C6 Glucose	2	aspartate	302	0.959571	0.0272555	0.0142567
325	FBM	56	mc	Hyperoxia	Gran+Phago	2	13C6 Glucose	3	aspartate	302	0.943183	0.0352278	0.0233414
325	FBM	56	mc	Hyperoxia	Gran+Phago	2	13C6 Glucose	3	aspartate	302	0.943644	0.0347179	0.0232285
325	FBM	56	mc	Hyperoxia	Gran+Phago	2	13C5 Glutamine	1	aspartate	302	0.812688	0.0293827	0.151603
325	FBM	56	mc	Hyperoxia	Gran+Phago	2	13C5 Glutamine	1	aspartate	302	0.811826	0.0296968	0.151917
325	FBM	56	mc	Hyperoxia	Gran+Phago	2	13C5 Glutamine	2	aspartate	302	0.714091	0.030361	0.259905
325	FBM	56	mc	Hyperoxia	Gran+Phago	2	13C5 Glutamine	2	aspartate	302	0.713422	0.0311813	0.259487
325	FBM	56	mc	Hyperoxia	Gran+Phago	2	13C5 Glutamine	3	aspartate	302	0.738657	0.0351211	0.229771
325	FBM	56	mc	Hyperoxia	Gran+Phago	2	13C5 Glutamine	3	aspartate	302	0.738009	0.0352688	0.23022
325	FBM	56	mc	Hyperoxia	PBMCs	2	1,2-13C2 Glucose	1	lactate	261	0.817256	0.0346972	0.157743	-0.000156041
325	FBM	56	mc	Hyperoxia	PBMCs	2	1,2-13C2 Glucose	1	lactate	261	0.814225	0.0352812	0.160477	-0.000297901
325	FBM	56	mc	Hyperoxia	PBMCs	2	1,2-13C2 Glucose	2	lactate	261	0.836766	0.0416506	0.128301	0.00135553
325	FBM	56	mc	Hyperoxia	PBMCs	2	1,2-13C2 Glucose	2	lactate	261	0.835484	0.0415642	0.129526	0.00162268
325	FBM	56	mc	Hyperoxia	PBMCs	2	1,2-13C2 Glucose	3	lactate	261	0.837914	0.0439885	0.124238	0.00177907
325	FBM	56	mc	Hyperoxia	PBMCs	2	1,2-13C2 Glucose	3	lactate	261	0.836861	0.0443171	0.124955	0.00184564
325	FBM	56	mc	Hyperoxia	PBMCs	2	13C6 Glucose	1	lactate	261	0.71046	0.0343504	0.0184877	0.292393
325	FBM	56	mc	Hyperoxia	PBMCs	2	13C6 Glucose	1	lactate	261	0.709211	0.0347189	0.0183678	0.293617
325	FBM	56	mc	Hyperoxia	PBMCs	2	13C6 Glucose	2	lactate	261	0.632973	0.0558416	0.0411429	0.335275
325	FBM	56	mc	Hyperoxia	PBMCs	2	13C6 Glucose	2	lactate	261	0.630279	0.0566812	0.0413384	0.337337
325	FBM	56	mc	Hyperoxia	PBMCs	2	13C6 Glucose	3	lactate	261	0.686873	0.0567006	0.0369394	0.272797
325	FBM	56	mc	Hyperoxia	PBMCs	2	13C6 Glucose	3	lactate	261	0.685679	0.0567549	0.0372059	0.27389
325	FBM	56	mc	Hyperoxia	PBMCs	2	13C5 Glutamine	1	lactate	261	0.96557	0.0323901	0.000702683	0.00160367
325	FBM	56	mc	Hyperoxia	PBMCs	2	13C5 Glutamine	1	lactate	261	0.965987	0.0318819	0.00082814	0.00156608
325	FBM	56	mc	Hyperoxia	PBMCs	2	13C5 Glutamine	2	lactate	261	0.964698	0.032456	0.000877058	0.00239328
325	FBM	56	mc	Hyperoxia	PBMCs	2	13C5 Glutamine	2	lactate	261	0.964429	0.0326221	0.00107799	0.00229011
325	FBM	56	mc	Hyperoxia	PBMCs	2	13C5 Glutamine	3	lactate	261	0.963306	0.0329177	0.00155177	0.0027631
325	FBM	56	mc	Hyperoxia	PBMCs	2	13C5 Glutamine	3	lactate	261	0.964019	0.0324422	0.00112686	0.00295738
325	FBM	56	mc	Hyperoxia	Gran	2	1,2-13C2 Glucose	1	lactate	261	0.833057	0.0522918	0.118561	0.00416648
325	FBM	56	mc	Hyperoxia	Gran	2	1,2-13C2 Glucose	1	lactate	261	0.83342	0.052156	0.118443	0.00402244
325	FBM	56	mc	Hyperoxia	Gran	2	1,2-13C2 Glucose	2	lactate	261	0.819963	0.0499218	0.135202	0.00394841
325	FBM	56	mc	Hyperoxia	Gran	2	1,2-13C2 Glucose	2	lactate	261	0.82021	0.0497034	0.135079	0.00405371
325	FBM	56	mc	Hyperoxia	Gran	2	1,2-13C2 Glucose	3	lactate	261	0.839123	0.0451698	0.121483	0.00203148
325	FBM	56	mc	Hyperoxia	Gran	2	1,2-13C2 Glucose	3	lactate	261	0.839761	0.0449078	0.121195	0.00189825
325	FBM	56	mc	Hyperoxia	Gran	2	13C6 Glucose	1	lactate	261	0.667526	0.0867792	0.0614457	0.231556
325	FBM	56	mc	Hyperoxia	Gran	2	13C6 Glucose	1	lactate	261	0.66739	0.0868777	0.0613559	0.231707
325	FBM	56	mc	Hyperoxia	Gran	2	13C6 Glucose	2	lactate	261	0.656877	0.0713227	0.0513716	0.275161
325	FBM	56	mc	Hyperoxia	Gran	2	13C6 Glucose	2	lactate	261	0.656138	0.0712893	0.051525	0.275933
325	FBM	56	mc	Hyperoxia	Gran	2	13C6 Glucose	3	lactate	261	0.706667	0.0591418	0.0382805	0.243925
325	FBM	56	mc	Hyperoxia	Gran	2	13C6 Glucose	3	lactate	261	0.708258	0.0588569	0.0378217	0.242846
325	FBM	56	mc	Hyperoxia	Gran	2	13C5 Glutamine	1	lactate	261	0.966944	0.0317644	0.000491716	0.000921139
325	FBM	56	mc	Hyperoxia	Gran	2	13C5 Glutamine	1	lactate	261	0.967197	0.0316268	0.000340937	0.000952433
325	FBM	56	mc	Hyperoxia	Gran	2	13C5 Glutamine	2	lactate	261	0.96753	0.0316965	0.000311486	0.000491342
325	FBM	56	mc	Hyperoxia	Gran	2	13C5 Glutamine	2	lactate	261	0.967238	0.0317941	0.00052166	0.000488259
325	FBM	56	mc	Hyperoxia	Gran	2	13C5 Glutamine	3	lactate	261	0.966783	0.0322187	0.000435481	0.000629157
325	FBM	56	mc	Hyperoxia	Gran	2	13C5 Glutamine	3	lactate	261	0.966694	0.0323777	0.000392643	0.000594273
325	FBM	56	mc	Hyperoxia	Gran+Phago	2	1,2-13C2 Glucose	1	lactate	261	0.848605	0.0674887	0.0892686	0.000309357
325	FBM	56	mc	Hyperoxia	Gran+Phago	2	1,2-13C2 Glucose	1	lactate	261	0.849757	0.0670084	0.0886366	0.000209376
325	FBM	56	mc	Hyperoxia	Gran+Phago	2	1,2-13C2 Glucose	2	lactate	261	0.871863	0.0598745	0.0724099	0.000473773
325	FBM	56	mc	Hyperoxia	Gran+Phago	2	1,2-13C2 Glucose	2	lactate	261	0.873212	0.0594198	0.0714726	0.000452182
325	FBM	56	mc	Hyperoxia	Gran+Phago	2	1,2-13C2 Glucose	3	lactate	261	0.848575	0.0621006	0.0949866	0.000324611
325	FBM	56	mc	Hyperoxia	Gran+Phago	2	1,2-13C2 Glucose	3	lactate	261	0.849519	0.0618741	0.0941921	0.000357658
325	FBM	56	mc	Hyperoxia	Gran+Phago	2	13C6 Glucose	1	lactate	261	0.624642	0.0635869	0.0470978	0.329185
325	FBM	56	mc	Hyperoxia	Gran+Phago	2	13C6 Glucose	1	lactate	261	0.626627	0.0637961	0.0465559	0.327113
325	FBM	56	mc	Hyperoxia	Gran+Phago	2	13C6 Glucose	2	lactate	261	0.677652	0.0548436	0.0355643	0.287992
325	FBM	56	mc	Hyperoxia	Gran+Phago	2	13C6 Glucose	2	lactate	261	0.687249	0.0541197	0.0344558	0.278353
325	FBM	56	mc	Hyperoxia	Gran+Phago	2	13C6 Glucose	3	lactate	261	0.620674	0.0578324	0.0432616	0.345522
325	FBM	56	mc	Hyperoxia	Gran+Phago	2	13C6 Glucose	3	lactate	261	0.617406	0.0581867	0.0437186	0.348581
325	FBM	56	mc	Hyperoxia	Gran+Phago	2	13C5 Glutamine	1	lactate	261	0.967796	0.0314305	0.000331922	0.000465192
325	FBM	56	mc	Hyperoxia	Gran+Phago	2	13C5 Glutamine	1	lactate	261	0.967943	0.0314523	0.000148495	0.000469906
325	FBM	56	mc	Hyperoxia	Gran+Phago	2	13C5 Glutamine	2	lactate	261	0.967519	0.0318525	-2.15768e-05	0.000699818
325	FBM	56	mc	Hyperoxia	Gran+Phago	2	13C5 Glutamine	2	lactate	261	0.967654	0.0314665	0.00029916	0.000634449
325	FBM	56	mc	Hyperoxia	Gran+Phago	2	13C5 Glutamine	3	lactate	261	0.967476	0.0318904	0.000199115	0.000450857
325	FBM	56	mc	Hyperoxia	Gran+Phago	2	13C5 Glutamine	3	lactate	261	0.967818	0.0313573	0.000456794	0.000383984
325	FBM	56	mc	Hyperoxia	PBMCs	2	1,2-13C2 Glucose	1	lactate	233	0.814322	0.0256567	0.172036
325	FBM	56	mc	Hyperoxia	PBMCs	2	1,2-13C2 Glucose	1	lactate	233	0.815197	0.0251988	0.171631
325	FBM	56	mc	Hyperoxia	PBMCs	2	1,2-13C2 Glucose	2	lactate	233	0.844912	0.0290522	0.135465
325	FBM	56	mc	Hyperoxia	PBMCs	2	1,2-13C2 Glucose	2	lactate	233	0.8476	0.0284289	0.133177
325	FBM	56	mc	Hyperoxia	PBMCs	2	1,2-13C2 Glucose	3	lactate	233	0.852994	0.028729	0.127163
325	FBM	56	mc	Hyperoxia	PBMCs	2	1,2-13C2 Glucose	3	lactate	233	0.854667	0.0287499	0.12527
325	FBM	56	mc	Hyperoxia	PBMCs	2	13C6 Glucose	1	lactate	233	0.693345	0.0268229	0.30062
325	FBM	56	mc	Hyperoxia	PBMCs	2	13C6 Glucose	1	lactate	233	0.697133	0.026579	0.297105
325	FBM	56	mc	Hyperoxia	PBMCs	2	13C6 Glucose	2	lactate	233	0.625509	0.0333471	0.366439
325	FBM	56	mc	Hyperoxia	PBMCs	2	13C6 Glucose	2	lactate	233	0.625449	0.0333128	0.366631
325	FBM	56	mc	Hyperoxia	PBMCs	2	13C6 Glucose	3	lactate	233	0.686091	0.0328747	0.302188
325	FBM	56	mc	Hyperoxia	PBMCs	2	13C6 Glucose	3	lactate	233	0.687109	0.0320974	0.301813
325	FBM	56	mc	Hyperoxia	PBMCs	2	13C5 Glutamine	1	lactate	233	0.976053	0.02222	0.00189215
325	FBM	56	mc	Hyperoxia	PBMCs	2	13C5 Glutamine	1	lactate	233	0.976014	0.0224626	0.00163718
325	FBM	56	mc	Hyperoxia	PBMCs	2	13C5 Glutamine	2	lactate	233	0.974893	0.0221142	0.00327974
325	FBM	56	mc	Hyperoxia	PBMCs	2	13C5 Glutamine	2	lactate	233	0.975212	0.0221222	0.00286096
325	FBM	56	mc	Hyperoxia	PBMCs	2	13C5 Glutamine	3	lactate	233	0.974245	0.0227806	0.00315499
325	FBM	56	mc	Hyperoxia	PBMCs	2	13C5 Glutamine	3	lactate	233	0.974301	0.0227838	0.00311457
325	FBM	56	mc	Hyperoxia	Gran	2	1,2-13C2 Glucose	1	lactate	233	0.855815	0.0334036	0.119095
325	FBM	56	mc	Hyperoxia	Gran	2	1,2-13C2 Glucose	1	lactate	233	0.85702	0.0331292	0.118176
325	FBM	56	mc	Hyperoxia	Gran	2	1,2-13C2 Glucose	2	lactate	233	0.843223	0.0318604	0.13419
325	FBM	56	mc	Hyperoxia	Gran	2	1,2-13C2 Glucose	2	lactate	233	0.844814	0.0315844	0.132811
325	FBM	56	mc	Hyperoxia	Gran	2	1,2-13C2 Glucose	3	lactate	233	0.855609	0.0301188	0.122906
325	FBM	56	mc	Hyperoxia	Gran	2	1,2-13C2 Glucose	3	lactate	233	0.857524	0.0298892	0.121104
325	FBM	56	mc	Hyperoxia	Gran	2	13C6 Glucose	1	lactate	233	0.700234	0.0439541	0.274899
325	FBM	56	mc	Hyperoxia	Gran	2	13C6 Glucose	1	lactate	233	0.705897	0.0435459	0.269182
325	FBM	56	mc	Hyperoxia	Gran	2	13C6 Glucose	2	lactate	233	0.674798	0.0378612	0.3086
325	FBM	56	mc	Hyperoxia	Gran	2	13C6 Glucose	2	lactate	233	0.676914	0.0381311	0.306071
325	FBM	56	mc	Hyperoxia	Gran	2	13C6 Glucose	3	lactate	233	0.72109	0.0332107	0.264166
325	FBM	56	mc	Hyperoxia	Gran	2	13C6 Glucose	3	lactate	233	0.728422	0.0329028	0.256465
325	FBM	56	mc	Hyperoxia	Gran	2	13C5 Glutamine	1	lactate	233	0.976608	0.0219668	0.00153959
325	FBM	56	mc	Hyperoxia	Gran	2	13C5 Glutamine	1	lactate	233	0.976515	0.0222532	0.00134602
325	FBM	56	mc	Hyperoxia	Gran	2	13C5 Glutamine	2	lactate	233	0.977119	0.0219689	0.0010483
325	FBM	56	mc	Hyperoxia	Gran	2	13C5 Glutamine	2	lactate	233	0.977335	0.0219725	0.000814049
325	FBM	56	mc	Hyperoxia	Gran	2	13C5 Glutamine	3	lactate	233	0.976877	0.0222483	0.000977548
325	FBM	56	mc	Hyperoxia	Gran	2	13C5 Glutamine	3	lactate	233	0.9767	0.0227066	0.00070483
325	FBM	56	mc	Hyperoxia	Gran+Phago	2	1,2-13C2 Glucose	1	lactate	233	0.868843	0.0528715	0.0843739
325	FBM	56	mc	Hyperoxia	Gran+Phago	2	1,2-13C2 Glucose	1	lactate	233	0.86967	0.0525244	0.083825
325	FBM	56	mc	Hyperoxia	Gran+Phago	2	1,2-13C2 Glucose	2	lactate	233	0.893655	0.0446237	0.0665911
325	FBM	56	mc	Hyperoxia	Gran+Phago	2	1,2-13C2 Glucose	2	lactate	233	0.897435	0.0437703	0.063386
325	FBM	56	mc	Hyperoxia	Gran+Phago	2	1,2-13C2 Glucose	3	lactate	233	0.870526	0.0474379	0.0884317
325	FBM	56	mc	Hyperoxia	Gran+Phago	2	1,2-13C2 Glucose	3	lactate	233	0.873252	0.0466344	0.0862891
325	FBM	56	mc	Hyperoxia	Gran+Phago	2	13C6 Glucose	1	lactate	233	0.639519	0.0477756	0.335887
325	FBM	56	mc	Hyperoxia	Gran+Phago	2	13C6 Glucose	1	lactate	233	0.647047	0.0473934	0.328255
325	FBM	56	mc	Hyperoxia	Gran+Phago	2	13C6 Glucose	2	lactate	233	0.699654	0.0392697	0.280406
325	FBM	56	mc	Hyperoxia	Gran+Phago	2	13C6 Glucose	2	lactate	233	0.711334	0.0389512	0.268501
325	FBM	56	mc	Hyperoxia	Gran+Phago	2	13C6 Glucose	3	lactate	233	0.622198	0.0430843	0.359573
325	FBM	56	mc	Hyperoxia	Gran+Phago	2	13C6 Glucose	3	lactate	233	0.625694	0.0425083	0.356386
325	FBM	56	mc	Hyperoxia	Gran+Phago	2	13C5 Glutamine	1	lactate	233	0.977584	0.0215078	0.000956763
325	FBM	56	mc	Hyperoxia	Gran+Phago	2	13C5 Glutamine	1	lactate	233	0.97776	0.02153	0.000762195
325	FBM	56	mc	Hyperoxia	Gran+Phago	2	13C5 Glutamine	2	lactate	233	0.976868	0.0222068	0.00104077
325	FBM	56	mc	Hyperoxia	Gran+Phago	2	13C5 Glutamine	2	lactate	233	0.976684	0.0224716	0.000955196
325	FBM	56	mc	Hyperoxia	Gran+Phago	2	13C5 Glutamine	3	lactate	233	0.976947	0.0222913	0.000873161
325	FBM	56	mc	Hyperoxia	Gran+Phago	2	13C5 Glutamine	3	lactate	233	0.977076	0.0221371	0.000903427
327	FBM	71	mc	Hyperoxia	Gran	2	1,2-13C2 Glucose	1	glutamate	432	0.887017	0.0636832	0.0440417	0.00397558	0.00128202	8.77087e-05
327	FBM	71	mc	Hyperoxia	Gran	2	1,2-13C2 Glucose	1	glutamate	432	0.886849	0.0633926	0.0443776	0.00404921	0.00129072	0.000124016
327	FBM	71	mc	Hyperoxia	Gran	2	1,2-13C2 Glucose	2	glutamate	432	0.881772	0.0648573	0.0484833	0.00368731	0.00118344	0.000101261
327	FBM	71	mc	Hyperoxia	Gran	2	1,2-13C2 Glucose	2	glutamate	432	0.881309	0.0653229	0.0483616	0.00374154	0.00123786	0.000104867
327	FBM	71	mc	Hyperoxia	Gran	2	1,2-13C2 Glucose	3	glutamate	432	0.900391	0.0659197	0.030065	0.00287116	0.000744125	5.14148e-05
327	FBM	71	mc	Hyperoxia	Gran	2	1,2-13C2 Glucose	3	glutamate	432	0.900122	0.0660028	0.0302771	0.00284684	0.000695544	9.61526e-05
327	FBM	71	mc	Hyperoxia	Gran	2	13C6 Glucose	1	glutamate	432	0.817951	0.0685087	0.091018	0.0144161	0.00758782	0.000942811
327	FBM	71	mc	Hyperoxia	Gran	2	13C6 Glucose	1	glutamate	432	0.816901	0.0693157	0.0911995	0.0144301	0.00759785	0.000965304
327	FBM	71	mc	Hyperoxia	Gran	2	13C6 Glucose	2	glutamate	432	0.810533	0.0739937	0.0967199	0.0122899	0.00625211	0.000541907
327	FBM	71	mc	Hyperoxia	Gran	2	13C6 Glucose	2	glutamate	432	0.813943	0.0725859	0.0948175	0.0122886	0.00621302	0.000481662
327	FBM	71	mc	Hyperoxia	Gran	2	13C6 Glucose	3	glutamate	432	0.853616	0.074645	0.058774	0.00896499	0.00378703	0.000420276
327	FBM	71	mc	Hyperoxia	Gran	2	13C6 Glucose	3	glutamate	432	0.852032	0.0757291	0.0591821	0.00909334	0.00372269	0.00043334
327	FBM	71	mc	Hyperoxia	Gran	2	13C5 Glutamine	1	glutamate	432	0.69199	0.0574543	0.0187056	0.0719415	0.00807812	0.171893
327	FBM	71	mc	Hyperoxia	Gran	2	13C5 Glutamine	1	glutamate	432	0.691475	0.0584317	0.018735	0.0718655	0.00803282	0.171464
327	FBM	71	mc	Hyperoxia	Gran	2	13C5 Glutamine	2	glutamate	432	0.735408	0.0699383	0.0206655	0.0663967	0.00574164	0.115444
327	FBM	71	mc	Hyperoxia	Gran	2	13C5 Glutamine	2	glutamate	432	0.733596	0.0699851	0.0212322	0.0667226	0.00588689	0.116331
327	FBM	71	mc	Hyperoxia	Gran	2	13C5 Glutamine	3	glutamate	432	0.640798	0.095832	0.0363526	0.0955281	0.00765281	0.140498
327	FBM	71	mc	Hyperoxia	Gran	2	13C5 Glutamine	3	glutamate	432	0.639844	0.0957084	0.0361719	0.0960538	0.00779598	0.141148
327	FBM	71	mc	Hyperoxia	PBMCs	2	1,2-13C2 Glucose	1	glutamate	432	0.858271	0.0738379	0.0611643	0.00545264	0.00151734	-0.000150253
327	FBM	71	mc	Hyperoxia	PBMCs	2	1,2-13C2 Glucose	1	glutamate	432	0.857052	0.0751428	0.0608684	0.00578482	0.00130583	-5.68938e-05
327	FBM	71	mc	Hyperoxia	PBMCs	2	1,2-13C2 Glucose	2	glutamate	432	0.919946	0.0582903	0.0202369	0.00115736	0.000357949	2.46378e-05
327	FBM	71	mc	Hyperoxia	PBMCs	2	1,2-13C2 Glucose	2	glutamate	432	0.920196	0.058031	0.0200818	0.00131585	0.000375119	2.7209e-05
327	FBM	71	mc	Hyperoxia	PBMCs	2	1,2-13C2 Glucose	3	glutamate	432	0.913728	0.0616929	0.0226834	0.00145244	0.000502404	-3.29263e-05
327	FBM	71	mc	Hyperoxia	PBMCs	2	1,2-13C2 Glucose	3	glutamate	432	0.914979	0.0607658	0.022389	0.00143083	0.000431603	2.02165e-05
327	FBM	71	mc	Hyperoxia	PBMCs	2	13C6 Glucose	1	glutamate	432	0.766235	0.0804312	0.126193	0.018208	0.00898205	0.000422834
327	FBM	71	mc	Hyperoxia	PBMCs	2	13C6 Glucose	1	glutamate	432	0.766722	0.0800777	0.125814	0.0185351	0.00876164	0.000546631
327	FBM	71	mc	Hyperoxia	PBMCs	2	13C6 Glucose	2	glutamate	432	0.897975	0.0628316	0.0341677	0.00352693	0.00152079	6.05636e-05
327	FBM	71	mc	Hyperoxia	PBMCs	2	13C6 Glucose	2	glutamate	432	0.897138	0.0634259	0.0343217	0.00358687	0.0015059	0.000118886
327	FBM	71	mc	Hyperoxia	PBMCs	2	13C6 Glucose	3	glutamate	432	0.875737	0.0692361	0.0468547	0.00597402	0.00218764	0.000136682
327	FBM	71	mc	Hyperoxia	PBMCs	2	13C6 Glucose	3	glutamate	432	0.87505	0.068985	0.0481587	0.00539054	0.00238064	0.000173745
327	FBM	71	mc	Hyperoxia	PBMCs	2	13C5 Glutamine	1	glutamate	432	0.54879	0.0674301	0.0339075	0.109986	0.0171212	0.252353
327	FBM	71	mc	Hyperoxia	PBMCs	2	13C5 Glutamine	1	glutamate	432	0.549841	0.0670116	0.0336247	0.110121	0.0171297	0.251926
327	FBM	71	mc	Hyperoxia	PBMCs	2	13C5 Glutamine	2	glutamate	432	0.662502	0.0753833	0.0285878	0.0900839	0.00929677	0.152122
327	FBM	71	mc	Hyperoxia	PBMCs	2	13C5 Glutamine	2	glutamate	432	0.661527	0.0758164	0.0287508	0.0899182	0.00955956	0.152289
327	FBM	71	mc	Hyperoxia	PBMCs	2	13C5 Glutamine	3	glutamate	432	0.564599	0.0955299	0.0405405	0.111403	0.0126486	0.198529
327	FBM	71	mc	Hyperoxia	PBMCs	2	13C5 Glutamine	3	glutamate	432	0.564669	0.0952222	0.0406291	0.111575	0.0127124	0.198507
327	FBM	71	mc	Hyperoxia	Gran+Phago	2	1,2-13C2 Glucose	1	glutamate	432	0.942369	0.0516655	0.00510018	0.000514618	0.000284296	0.000192446
327	FBM	71	mc	Hyperoxia	Gran+Phago	2	1,2-13C2 Glucose	1	glutamate	432	0.939933	0.0540458	0.00440926	0.000822357	0.000587344	0.000258511
327	FBM	71	mc	Hyperoxia	Gran+Phago	2	1,2-13C2 Glucose	2	glutamate	432	0.938878	0.0534644	0.00665457	0.000887616	0.000136985	7.40258e-05
327	FBM	71	mc	Hyperoxia	Gran+Phago	2	1,2-13C2 Glucose	2	glutamate	432	0.938879	0.0528844	0.00692115	0.000836813	0.000350921	0.000196109
327	FBM	71	mc	Hyperoxia	Gran+Phago	2	1,2-13C2 Glucose	3	glutamate	432	0.933208	0.055172	0.0105082	0.000739772	0.000241135	0.000211629
327	FBM	71	mc	Hyperoxia	Gran+Phago	2	1,2-13C2 Glucose	3	glutamate	432	0.932697	0.055246	0.0103899	0.00100398	0.000362543	0.000313141
327	FBM	71	mc	Hyperoxia	Gran+Phago	2	13C6 Glucose	2	glutamate	432	0.91314	0.0526235	0.0292773	0.00434467	0.000558532	0.000189981
327	FBM	71	mc	Hyperoxia	Gran+Phago	2	13C6 Glucose	2	glutamate	432	0.911757	0.0528715	0.0302818	0.0040231	0.00087577	0.000305087
327	FBM	71	mc	Hyperoxia	Gran+Phago	2	13C6 Glucose	3	glutamate	432	0.92578	0.0526109	0.0172158	0.00357076	0.000696047	0.000256495
327	FBM	71	mc	Hyperoxia	Gran+Phago	2	13C6 Glucose	3	glutamate	432	0.923099	0.0533375	0.0179004	0.00456441	0.000935562	0.00023512
327	FBM	71	mc	Hyperoxia	Gran+Phago	2	13C5 Glutamine	1	glutamate	432	0.576982	0.0364284	0.00673357	0.0385309	0.015025	0.368961
327	FBM	71	mc	Hyperoxia	Gran+Phago	2	13C5 Glutamine	1	glutamate	432	0.572287	0.0378247	0.00644143	0.0391332	0.0152236	0.372034
327	FBM	71	mc	Hyperoxia	Gran+Phago	2	13C5 Glutamine	2	glutamate	432	0.563447	0.0355287	0.00465616	0.0376709	0.0158915	0.387729
327	FBM	71	mc	Hyperoxia	Gran+Phago	2	13C5 Glutamine	2	glutamate	432	0.561782	0.0347671	0.00435799	0.037556	0.0162896	0.390289
327	FBM	71	mc	Hyperoxia	Gran+Phago	2	13C5 Glutamine	3	glutamate	432	0.524139	0.0349953	0.00783215	0.0411253	0.0166703	0.424385
327	FBM	71	mc	Hyperoxia	Gran+Phago	2	13C5 Glutamine	3	glutamate	432	0.521445	0.0350129	0.00750454	0.041744	0.0173277	0.42616
327	FBM	71	mc	Hyperoxia	Gran	2	1,2-13C2 Glucose	1	glutamate	330	0.903712	0.0555065	0.0370337	0.00353075	0.000372197
327	FBM	71	mc	Hyperoxia	Gran	2	1,2-13C2 Glucose	1	glutamate	330	0.902072	0.0570941	0.0369339	0.00375966	0.00024714
327	FBM	71	mc	Hyperoxia	Gran	2	1,2-13C2 Glucose	2	glutamate	330	0.897994	0.0591491	0.0395254	0.00330682	6.49511e-05
327	FBM	71	mc	Hyperoxia	Gran	2	1,2-13C2 Glucose	2	glutamate	330	0.896829	0.059967	0.0398593	0.00336203	2.12135e-06
327	FBM	71	mc	Hyperoxia	Gran	2	1,2-13C2 Glucose	3	glutamate	330	0.918977	0.0561143	0.0226258	0.00196646	0.000436312
327	FBM	71	mc	Hyperoxia	Gran	2	1,2-13C2 Glucose	3	glutamate	330	0.917849	0.0569098	0.0228451	0.00209936	0.000386299
327	FBM	71	mc	Hyperoxia	Gran	2	13C6 Glucose	1	glutamate	330	0.835756	0.0677985	0.0788094	0.0163219	0.00167062
327	FBM	71	mc	Hyperoxia	Gran	2	13C6 Glucose	1	glutamate	330	0.835249	0.0685454	0.0790969	0.0157786	0.00167253
327	FBM	71	mc	Hyperoxia	Gran	2	13C6 Glucose	2	glutamate	330	0.831161	0.0724371	0.0820619	0.0135756	0.00110543
327	FBM	71	mc	Hyperoxia	Gran	2	13C6 Glucose	2	glutamate	330	0.8305	0.0726119	0.082342	0.0137486	0.00115455
327	FBM	71	mc	Hyperoxia	Gran	2	13C6 Glucose	3	glutamate	330	0.869546	0.0730223	0.0473388	0.00933456	0.00095889
327	FBM	71	mc	Hyperoxia	Gran	2	13C6 Glucose	3	glutamate	330	0.868183	0.0744057	0.0474436	0.0092541	0.00090467
327	FBM	71	mc	Hyperoxia	Gran	2	13C5 Glutamine	1	glutamate	330	0.702506	0.0595854	0.0743547	0.0071447	0.170451
327	FBM	71	mc	Hyperoxia	Gran	2	13C5 Glutamine	1	glutamate	330	0.701941	0.0600957	0.0743385	0.00703388	0.170702
327	FBM	71	mc	Hyperoxia	Gran	2	13C5 Glutamine	2	glutamate	330	0.750412	0.0715256	0.0669839	0.00520433	0.115482
327	FBM	71	mc	Hyperoxia	Gran	2	13C5 Glutamine	2	glutamate	330	0.747248	0.0723254	0.0688068	0.00509323	0.116183
327	FBM	71	mc	Hyperoxia	Gran	2	13C5 Glutamine	3	glutamate	330	0.66044	0.106716	0.0977398	0.0068107	0.139884
327	FBM	71	mc	Hyperoxia	Gran	2	13C5 Glutamine	3	glutamate	330	0.658899	0.107381	0.097989	0.00681963	0.14062
327	FBM	71	mc	Hyperoxia	PBMCs	2	1,2-13C2 Glucose	1	glutamate	330	0.88391	0.0669144	0.0465537	0.00274917	-6.39242e-05
327	FBM	71	mc	Hyperoxia	PBMCs	2	1,2-13C2 Glucose	1	glutamate	330	0.876705	0.0730482	0.0494564	0.000734378	7.4757e-05
327	FBM	71	mc	Hyperoxia	PBMCs	2	1,2-13C2 Glucose	2	glutamate	330	0.934525	0.0486078	0.0170189	0.000183729	-0.000354012
327	FBM	71	mc	Hyperoxia	PBMCs	2	1,2-13C2 Glucose	2	glutamate	330	0.934951	0.0484578	0.0168202	-8.61061e-05	-0.000166702
327	FBM	71	mc	Hyperoxia	PBMCs	2	1,2-13C2 Glucose	3	glutamate	330	0.929299	0.0525876	0.0177427	0.000781425	-0.00043377
327	FBM	71	mc	Hyperoxia	PBMCs	2	1,2-13C2 Glucose	3	glutamate	330	0.929283	0.0524213	0.0177981	0.000907154	-0.000423314
327	FBM	71	mc	Hyperoxia	PBMCs	2	13C6 Glucose	1	glutamate	330	0.786223	0.0871451	0.112271	0.0147261	-6.44748e-05
327	FBM	71	mc	Hyperoxia	PBMCs	2	13C6 Glucose	1	glutamate	330	0.787876	0.0852096	0.111103	0.0158657	0.000297896
327	FBM	71	mc	Hyperoxia	PBMCs	2	13C6 Glucose	2	glutamate	330	0.913012	0.0558591	0.0288923	0.00252541	-0.000260363
327	FBM	71	mc	Hyperoxia	PBMCs	2	13C6 Glucose	2	glutamate	330	0.912742	0.0562822	0.0287197	0.00266822	-0.0003793
327	FBM	71	mc	Hyperoxia	PBMCs	2	13C6 Glucose	3	glutamate	330	0.891944	0.0650074	0.0390325	0.00428818	-0.000177708
327	FBM	71	mc	Hyperoxia	PBMCs	2	13C6 Glucose	3	glutamate	330	0.891561	0.0645042	0.0396594	0.0046217	-0.000263736
327	FBM	71	mc	Hyperoxia	PBMCs	2	13C5 Glutamine	1	glutamate	330	0.55897	0.080345	0.117126	0.0118703	0.253861
327	FBM	71	mc	Hyperoxia	PBMCs	2	13C5 Glutamine	1	glutamate	330	0.558027	0.0805864	0.117595	0.0122214	0.254121
327	FBM	71	mc	Hyperoxia	PBMCs	2	13C5 Glutamine	2	glutamate	330	0.674558	0.085124	0.0918241	0.00862737	0.152384
327	FBM	71	mc	Hyperoxia	PBMCs	2	13C5 Glutamine	2	glutamate	330	0.674313	0.085364	0.091763	0.00876065	0.152231
327	FBM	71	mc	Hyperoxia	PBMCs	2	13C5 Glutamine	3	glutamate	330	0.581239	0.110319	0.115036	0.0110146	0.198935
327	FBM	71	mc	Hyperoxia	PBMCs	2	13C5 Glutamine	3	glutamate	330	0.581228	0.110947	0.115029	0.0106618	0.198587
327	FBM	71	mc	Hyperoxia	Gran+Phago	2	1,2-13C2 Glucose	1	glutamate	330	0.954513	0.0385763	0.00440668	0.00202565	0.000393393
327	FBM	71	mc	Hyperoxia	Gran+Phago	2	1,2-13C2 Glucose	1	glutamate	330	0.952042	0.0396062	0.00553508	0.00189387	0.000668755
327	FBM	71	mc	Hyperoxia	Gran+Phago	2	1,2-13C2 Glucose	2	glutamate	330	0.953368	0.0377428	0.00699806	0.00162772	0.000223556
327	FBM	71	mc	Hyperoxia	Gran+Phago	2	1,2-13C2 Glucose	2	glutamate	330	0.950419	0.0395701	0.00769491	0.00149388	0.000457025
327	FBM	71	mc	Hyperoxia	Gran+Phago	2	1,2-13C2 Glucose	3	glutamate	330	0.948672	0.040935	0.00849118	0.001463	0.000308522
327	FBM	71	mc	Hyperoxia	Gran+Phago	2	1,2-13C2 Glucose	3	glutamate	330	0.946145	0.0413998	0.0101142	0.00143833	0.000564705
327	FBM	71	mc	Hyperoxia	Gran+Phago	2	13C6 Glucose	2	glutamate	330	0.926814	0.0403926	0.0289232	0.00332393	0.000537474
327	FBM	71	mc	Hyperoxia	Gran+Phago	2	13C6 Glucose	2	glutamate	330	0.924954	0.0416689	0.0295512	0.00311349	0.000584804
327	FBM	71	mc	Hyperoxia	Gran+Phago	2	13C6 Glucose	3	glutamate	330	0.939717	0.0395758	0.016987	0.00305058	0.000521049
327	FBM	71	mc	Hyperoxia	Gran+Phago	2	13C6 Glucose	3	glutamate	330	0.938786	0.0397352	0.016917	0.00339296	0.000824843
327	FBM	71	mc	Hyperoxia	Gran+Phago	2	13C5 Glutamine	1	glutamate	330	0.577949	0.0311777	0.0403815	0.0128856	0.367327
327	FBM	71	mc	Hyperoxia	Gran+Phago	2	13C5 Glutamine	1	glutamate	330	0.576734	0.0313784	0.0405707	0.0132164	0.36768
327	FBM	71	mc	Hyperoxia	Gran+Phago	2	13C5 Glutamine	2	glutamate	330	0.563019	0.0306931	0.0395257	0.0138002	0.383966
327	FBM	71	mc	Hyperoxia	Gran+Phago	2	13C5 Glutamine	2	glutamate	330	0.561032	0.0312811	0.040219	0.0136836	0.384683
327	FBM	71	mc	Hyperoxia	Gran+Phago	2	13C5 Glutamine	3	glutamate	330	0.527189	0.0294035	0.0426021	0.0156157	0.419379
327	FBM	71	mc	Hyperoxia	Gran+Phago	2	13C5 Glutamine	3	glutamate	330	0.523321	0.0317996	0.0437254	0.0151574	0.419574
327	FBM	71	mc	Hyperoxia	Gran	2	1,2-13C2 Glucose	1	aspartate	418	0.91477	0.0555325	0.0274593	0.00244453	3.40691e-05
327	FBM	71	mc	Hyperoxia	Gran	2	1,2-13C2 Glucose	1	aspartate	418	0.913321	0.0564839	0.027921	0.00260208	-0.000141624
327	FBM	71	mc	Hyperoxia	Gran	2	1,2-13C2 Glucose	2	aspartate	418	0.914227	0.0557409	0.0276853	0.00257148	1.14663e-06
327	FBM	71	mc	Hyperoxia	Gran	2	1,2-13C2 Glucose	2	aspartate	418	0.913541	0.0564119	0.0276869	0.00261975	-3.87081e-05
327	FBM	71	mc	Hyperoxia	Gran	2	1,2-13C2 Glucose	3	aspartate	418	0.918026	0.0581468	0.0222675	0.00184933	-0.000138928
327	FBM	71	mc	Hyperoxia	Gran	2	1,2-13C2 Glucose	3	aspartate	418	0.918519	0.0573705	0.0225431	0.00182407	-0.000138673
327	FBM	71	mc	Hyperoxia	Gran	2	13C6 Glucose	1	aspartate	418	0.864202	0.0653222	0.0573594	0.0125622	0.00131823
327	FBM	71	mc	Hyperoxia	Gran	2	13C6 Glucose	1	aspartate	418	0.864721	0.0658249	0.0566148	0.0122542	0.00121904
327	FBM	71	mc	Hyperoxia	Gran	2	13C6 Glucose	2	aspartate	418	0.872543	0.0633393	0.0551857	0.00902995	0.000445521
327	FBM	71	mc	Hyperoxia	Gran	2	13C6 Glucose	2	aspartate	418	0.874897	0.063264	0.0525245	0.009786	-4.60696e-05
327	FBM	71	mc	Hyperoxia	Gran	2	13C6 Glucose	3	aspartate	418	0.879873	0.0684407	0.0438106	0.00771046	0.000739852
327	FBM	71	mc	Hyperoxia	Gran	2	13C6 Glucose	3	aspartate	418	0.881405	0.0671345	0.0435029	0.00808776	0.000416249
327	FBM	71	mc	Hyperoxia	Gran	2	13C5 Glutamine	1	aspartate	418	0.751123	0.0519631	0.057422	0.012968	0.143663
327	FBM	71	mc	Hyperoxia	Gran	2	13C5 Glutamine	1	aspartate	418	0.750633	0.052637	0.0573635	0.0132281	0.143205
327	FBM	71	mc	Hyperoxia	Gran	2	13C5 Glutamine	2	aspartate	418	0.785968	0.0663856	0.0565405	0.00611869	0.0965034
327	FBM	71	mc	Hyperoxia	Gran	2	13C5 Glutamine	2	aspartate	418	0.786026	0.0657711	0.0572713	0.00591861	0.0965009
327	FBM	71	mc	Hyperoxia	Gran	2	13C5 Glutamine	3	aspartate	418	0.686943	0.0978547	0.0893941	0.00858645	0.13293
327	FBM	71	mc	Hyperoxia	Gran	2	13C5 Glutamine	3	aspartate	418	0.68499	0.0979146	0.0900398	0.0088853	0.134045
327	FBM	71	mc	Hyperoxia	PBMCs	2	1,2-13C2 Glucose	1	aspartate	418	0.899787	0.0633245	0.0337817	0.00303657	0.000334314
327	FBM	71	mc	Hyperoxia	PBMCs	2	1,2-13C2 Glucose	1	aspartate	418	0.902332	0.0613066	0.0336898	0.00252148	0.000406979
327	FBM	71	mc	Hyperoxia	PBMCs	2	1,2-13C2 Glucose	2	aspartate	418	0.935612	0.0507675	0.0122744	0.00127453	0.000214369
327	FBM	71	mc	Hyperoxia	PBMCs	2	1,2-13C2 Glucose	2	aspartate	418	0.937722	0.0488758	0.011981	0.00128543	0.00025862
327	FBM	71	mc	Hyperoxia	PBMCs	2	1,2-13C2 Glucose	3	aspartate	418	0.930764	0.0525184	0.0150874	0.00169736	8.14814e-05
327	FBM	71	mc	Hyperoxia	PBMCs	2	1,2-13C2 Glucose	3	aspartate	418	0.928428	0.0549752	0.0150419	0.00161774	5.93347e-05
327	FBM	71	mc	Hyperoxia	PBMCs	2	13C6 Glucose	1	aspartate	418	0.830943	0.0755644	0.0820671	0.0114623	0.000704112
327	FBM	71	mc	Hyperoxia	PBMCs	2	13C6 Glucose	1	aspartate	418	0.831858	0.0747335	0.0820141	0.0116845	0.000410436
327	FBM	71	mc	Hyperoxia	PBMCs	2	13C6 Glucose	2	aspartate	418	0.915593	0.0568535	0.0241698	0.00340087	0.000200351
327	FBM	71	mc	Hyperoxia	PBMCs	2	13C6 Glucose	2	aspartate	418	0.917273	0.0550188	0.0242392	0.00349451	0.000153562
327	FBM	71	mc	Hyperoxia	PBMCs	2	13C6 Glucose	3	aspartate	418	0.900158	0.0625191	0.0321588	0.0052108	0.000229787
327	FBM	71	mc	Hyperoxia	PBMCs	2	13C6 Glucose	3	aspartate	418	0.899658	0.0632	0.0317908	0.00514889	0.000553043
327	FBM	71	mc	Hyperoxia	PBMCs	2	13C5 Glutamine	1	aspartate	418	0.614681	0.0706778	0.0948551	0.0208372	0.225157
327	FBM	71	mc	Hyperoxia	PBMCs	2	13C5 Glutamine	1	aspartate	418	0.615809	0.06989	0.0946901	0.0208803	0.225052
327	FBM	71	mc	Hyperoxia	PBMCs	2	13C5 Glutamine	2	aspartate	418	0.687179	0.0801808	0.0869673	0.0111203	0.152357
327	FBM	71	mc	Hyperoxia	PBMCs	2	13C5 Glutamine	2	aspartate	418	0.688062	0.0799472	0.0861431	0.0112107	0.152147
327	FBM	71	mc	Hyperoxia	PBMCs	2	13C5 Glutamine	3	aspartate	418	0.600725	0.103188	0.109115	0.0168449	0.192406
327	FBM	71	mc	Hyperoxia	PBMCs	2	13C5 Glutamine	3	aspartate	418	0.601259	0.101945	0.110071	0.0162149	0.192963
327	FBM	71	mc	Hyperoxia	Gran+Phago	2	1,2-13C2 Glucose	1	aspartate	418	0.955674	0.0418541	0.00376957	-0.000590865	-0.000473792
327	FBM	71	mc	Hyperoxia	Gran+Phago	2	1,2-13C2 Glucose	1	aspartate	418	0.953266	0.0421414	0.00617866	-0.000993373	-0.000504671
327	FBM	71	mc	Hyperoxia	Gran+Phago	2	1,2-13C2 Glucose	2	aspartate	418	0.957117	0.0401608	0.00307899	-0.000423063	0.000256977
327	FBM	71	mc	Hyperoxia	Gran+Phago	2	1,2-13C2 Glucose	2	aspartate	418	0.955407	0.0408192	0.0037951	1.11164e-05	8.96509e-05
327	FBM	71	mc	Hyperoxia	Gran+Phago	2	1,2-13C2 Glucose	3	aspartate	418	0.949396	0.0453247	0.00504348	5.65073e-05	0.000359628
327	FBM	71	mc	Hyperoxia	Gran+Phago	2	1,2-13C2 Glucose	3	aspartate	418	0.948465	0.0458279	0.0054867	0.000271773	6.39059e-06
327	FBM	71	mc	Hyperoxia	Gran+Phago	2	13C6 Glucose	2	aspartate	418	0.940305	0.0428691	0.0155271	0.00134355	0.000181774
327	FBM	71	mc	Hyperoxia	Gran+Phago	2	13C6 Glucose	2	aspartate	418	0.939111	0.0440183	0.0155624	0.00124588	0.000160152
327	FBM	71	mc	Hyperoxia	Gran+Phago	2	13C6 Glucose	3	aspartate	418	0.940931	0.0437356	0.0140087	0.00137553	0.00016642
327	FBM	71	mc	Hyperoxia	Gran+Phago	2	13C6 Glucose	3	aspartate	418	0.939423	0.044726	0.0137813	0.00213511	5.74703e-05
327	FBM	71	mc	Hyperoxia	Gran+Phago	2	13C5 Glutamine	1	aspartate	418	0.798375	0.0419607	0.0290595	0.00469039	0.142378
327	FBM	71	mc	Hyperoxia	Gran+Phago	2	13C5 Glutamine	1	aspartate	418	0.797425	0.0421346	0.0283387	0.00543435	0.143495
327	FBM	71	mc	Hyperoxia	Gran+Phago	2	13C5 Glutamine	2	aspartate	418	0.761355	0.0349203	0.0213577	0.00776214	0.197396
327	FBM	71	mc	Hyperoxia	Gran+Phago	2	13C5 Glutamine	2	aspartate	418	0.76013	0.036011	0.021178	0.00724124	0.198098
327	FBM	71	mc	Hyperoxia	Gran+Phago	2	13C5 Glutamine	3	aspartate	418	0.725912	0.0362649	0.0285274	0.00846424	0.226875
327	FBM	71	mc	Hyperoxia	Gran+Phago	2	13C5 Glutamine	3	aspartate	418	0.721922	0.0383533	0.0289558	0.00835688	0.228746
327	FBM	71	mc	Hyperoxia	Gran	2	1,2-13C2 Glucose	1	aspartate	390	0.934317	0.0516145	0.0169246	-0.00191679
327	FBM	71	mc	Hyperoxia	Gran	2	1,2-13C2 Glucose	1	aspartate	390	0.935659	0.050195	0.0150435	-0.000209958
327	FBM	71	mc	Hyperoxia	Gran	2	1,2-13C2 Glucose	2	aspartate	390	0.93414	0.0509297	0.0157671	0.00017428
327	FBM	71	mc	Hyperoxia	Gran	2	1,2-13C2 Glucose	2	aspartate	390	0.932143	0.0529156	0.0158696	-0.000353232
327	FBM	71	mc	Hyperoxia	Gran	2	1,2-13C2 Glucose	3	aspartate	390	0.941673	0.04794	0.0135281	-0.00211968
327	FBM	71	mc	Hyperoxia	Gran	2	1,2-13C2 Glucose	3	aspartate	390	0.936368	0.0511747	0.0141506	-0.00102384
327	FBM	71	mc	Hyperoxia	Gran	2	13C6 Glucose	1	aspartate	390	0.888785	0.0716059	0.0385055	0.00331969
327	FBM	71	mc	Hyperoxia	Gran	2	13C6 Glucose	1	aspartate	390	0.888719	0.0706072	0.0390673	0.00325829
327	FBM	71	mc	Hyperoxia	Gran	2	13C6 Glucose	2	aspartate	390	0.894963	0.0712338	0.032807	0.00257138
327	FBM	71	mc	Hyperoxia	Gran	2	13C6 Glucose	2	aspartate	390	0.893186	0.0716694	0.0340293	0.0024418
327	FBM	71	mc	Hyperoxia	Gran	2	13C6 Glucose	3	aspartate	390	0.899062	0.0711755	0.0294675	0.00204011
327	FBM	71	mc	Hyperoxia	Gran	2	13C6 Glucose	3	aspartate	390	0.9004	0.0701283	0.0281849	0.00257867
327	FBM	71	mc	Hyperoxia	Gran	2	13C5 Glutamine	1	aspartate	390	0.764005	0.0671156	0.0381498	0.148006
327	FBM	71	mc	Hyperoxia	Gran	2	13C5 Glutamine	1	aspartate	390	0.76367	0.0676258	0.0365278	0.149553
327	FBM	71	mc	Hyperoxia	Gran	2	13C5 Glutamine	2	aspartate	390	0.804817	0.0771605	0.0313952	0.0979809
327	FBM	71	mc	Hyperoxia	Gran	2	13C5 Glutamine	2	aspartate	390	0.803837	0.0765453	0.0323514	0.098668
327	FBM	71	mc	Hyperoxia	Gran	2	13C5 Glutamine	3	aspartate	390	0.713669	0.117714	0.0488064	0.135656
327	FBM	71	mc	Hyperoxia	Gran	2	13C5 Glutamine	3	aspartate	390	0.711662	0.116768	0.0509865	0.136691
327	FBM	71	mc	Hyperoxia	PBMCs	2	1,2-13C2 Glucose	1	aspartate	390	0.907865	0.0672167	0.0229732	0.00339756
327	FBM	71	mc	Hyperoxia	PBMCs	2	1,2-13C2 Glucose	1	aspartate	390	0.90678	0.0656005	0.0256746	0.00311333
327	FBM	71	mc	Hyperoxia	PBMCs	2	1,2-13C2 Glucose	2	aspartate	390	0.944019	0.0435004	0.0110817	0.00224245
327	FBM	71	mc	Hyperoxia	PBMCs	2	1,2-13C2 Glucose	2	aspartate	390	0.939621	0.0471473	0.0112385	0.002614
327	FBM	71	mc	Hyperoxia	PBMCs	2	1,2-13C2 Glucose	3	aspartate	390	0.936893	0.0499171	0.0112846	0.0029537
327	FBM	71	mc	Hyperoxia	PBMCs	2	1,2-13C2 Glucose	3	aspartate	390	0.936032	0.0496796	0.0119021	0.00290969
327	FBM	71	mc	Hyperoxia	PBMCs	2	13C6 Glucose	1	aspartate	390	0.8444	0.0988575	0.0510317	0.00807512
327	FBM	71	mc	Hyperoxia	PBMCs	2	13C6 Glucose	1	aspartate	390	0.844021	0.0987502	0.0510557	0.00834205
327	FBM	71	mc	Hyperoxia	PBMCs	2	13C6 Glucose	2	aspartate	390	0.922874	0.0571687	0.0173902	0.00357418
327	FBM	71	mc	Hyperoxia	PBMCs	2	13C6 Glucose	2	aspartate	390	0.923108	0.056277	0.0174625	0.00411199
327	FBM	71	mc	Hyperoxia	PBMCs	2	13C6 Glucose	3	aspartate	390	0.908482	0.0654203	0.0229727	0.00459495
327	FBM	71	mc	Hyperoxia	PBMCs	2	13C6 Glucose	3	aspartate	390	0.908206	0.0644023	0.0236267	0.00486425
327	FBM	71	mc	Hyperoxia	PBMCs	2	13C5 Glutamine	1	aspartate	390	0.630773	0.100805	0.0621052	0.232486
327	FBM	71	mc	Hyperoxia	PBMCs	2	13C5 Glutamine	1	aspartate	390	0.630573	0.0997958	0.0625616	0.232638
327	FBM	71	mc	Hyperoxia	PBMCs	2	13C5 Glutamine	2	aspartate	390	0.70244	0.103526	0.0543996	0.15646
327	FBM	71	mc	Hyperoxia	PBMCs	2	13C5 Glutamine	2	aspartate	390	0.703591	0.104358	0.0520122	0.156647
327	FBM	71	mc	Hyperoxia	PBMCs	2	13C5 Glutamine	3	aspartate	390	0.621055	0.132035	0.0681333	0.199525
327	FBM	71	mc	Hyperoxia	PBMCs	2	13C5 Glutamine	3	aspartate	390	0.619389	0.132528	0.0689226	0.199982
327	FBM	71	mc	Hyperoxia	Gran+Phago	2	1,2-13C2 Glucose	1	aspartate	390	0.97503	0.0313356	-8.11906e-05	-0.00531645
327	FBM	71	mc	Hyperoxia	Gran+Phago	2	1,2-13C2 Glucose	1	aspartate	390	0.967306	0.033474	0.00392162	-0.00421065
327	FBM	71	mc	Hyperoxia	Gran+Phago	2	1,2-13C2 Glucose	2	aspartate	390	0.968772	0.0309126	0.00262295	-0.00167768
327	FBM	71	mc	Hyperoxia	Gran+Phago	2	1,2-13C2 Glucose	2	aspartate	390	0.967309	0.0314385	0.00243395	-0.000830292
327	FBM	71	mc	Hyperoxia	Gran+Phago	2	1,2-13C2 Glucose	3	aspartate	390	0.964172	0.0340813	0.00368409	-0.00149494
327	FBM	71	mc	Hyperoxia	Gran+Phago	2	1,2-13C2 Glucose	3	aspartate	390	0.964709	0.0329551	0.0021869	0.000427336
327	FBM	71	mc	Hyperoxia	Gran+Phago	2	13C6 Glucose	2	aspartate	390	0.955292	0.0374113	0.00883836	-0.000887049
327	FBM	71	mc	Hyperoxia	Gran+Phago	2	13C6 Glucose	2	aspartate	390	0.952129	0.0384457	0.0102426	-0.00042084
327	FBM	71	mc	Hyperoxia	Gran+Phago	2	13C6 Glucose	3	aspartate	390	0.953017	0.0390928	0.00914041	-0.000586553
327	FBM	71	mc	Hyperoxia	Gran+Phago	2	13C6 Glucose	3	aspartate	390	0.949412	0.041649	0.00933092	6.47849e-05
327	FBM	71	mc	Hyperoxia	Gran+Phago	2	13C5 Glutamine	1	aspartate	390	0.813761	0.0440967	0.0166367	0.142587
327	FBM	71	mc	Hyperoxia	Gran+Phago	2	13C5 Glutamine	1	aspartate	390	0.809056	0.044696	0.0193376	0.143929
327	FBM	71	mc	Hyperoxia	Gran+Phago	2	13C5 Glutamine	2	aspartate	390	0.770123	0.0354067	0.0166158	0.200707
327	FBM	71	mc	Hyperoxia	Gran+Phago	2	13C5 Glutamine	2	aspartate	390	0.768682	0.036847	0.0166714	0.200049
327	FBM	71	mc	Hyperoxia	Gran+Phago	2	13C5 Glutamine	3	aspartate	390	0.735373	0.0419477	0.0207893	0.228392
327	FBM	71	mc	Hyperoxia	Gran+Phago	2	13C5 Glutamine	3	aspartate	390	0.731626	0.0420619	0.0219536	0.230223
327	FBM	71	mc	Hyperoxia	Gran	2	1,2-13C2 Glucose	1	aspartate	302	0.958139	0.0297165	0.0135234
327	FBM	71	mc	Hyperoxia	Gran	2	1,2-13C2 Glucose	1	aspartate	302	0.958327	0.0292336	0.0137685
327	FBM	71	mc	Hyperoxia	Gran	2	1,2-13C2 Glucose	2	aspartate	302	0.959173	0.0276561	0.0145802
327	FBM	71	mc	Hyperoxia	Gran	2	1,2-13C2 Glucose	2	aspartate	302	0.957889	0.0281488	0.0154195
327	FBM	71	mc	Hyperoxia	Gran	2	1,2-13C2 Glucose	3	aspartate	302	0.96069	0.0302592	0.010128
327	FBM	71	mc	Hyperoxia	Gran	2	1,2-13C2 Glucose	3	aspartate	302	0.960378	0.0295342	0.0114226
327	FBM	71	mc	Hyperoxia	Gran	2	13C6 Glucose	1	aspartate	302	0.927641	0.0406067	0.0349278
327	FBM	71	mc	Hyperoxia	Gran	2	13C6 Glucose	1	aspartate	302	0.926748	0.0407917	0.035665
327	FBM	71	mc	Hyperoxia	Gran	2	13C6 Glucose	2	aspartate	302	0.93261	0.0372627	0.0330891
327	FBM	71	mc	Hyperoxia	Gran	2	13C6 Glucose	2	aspartate	302	0.932247	0.0375287	0.0332001
327	FBM	71	mc	Hyperoxia	Gran	2	13C6 Glucose	3	aspartate	302	0.933873	0.0410212	0.0277596
327	FBM	71	mc	Hyperoxia	Gran	2	13C6 Glucose	3	aspartate	302	0.933854	0.040394	0.0284583
327	FBM	71	mc	Hyperoxia	Gran	2	13C5 Glutamine	1	aspartate	302	0.784897	0.0406769	0.181732
327	FBM	71	mc	Hyperoxia	Gran	2	13C5 Glutamine	1	aspartate	302	0.784289	0.0409505	0.181721
327	FBM	71	mc	Hyperoxia	Gran	2	13C5 Glutamine	2	aspartate	302	0.834279	0.0415995	0.130065
327	FBM	71	mc	Hyperoxia	Gran	2	13C5 Glutamine	2	aspartate	302	0.833757	0.0418501	0.130471
327	FBM	71	mc	Hyperoxia	Gran	2	13C5 Glutamine	3	aspartate	302	0.763724	0.0612002	0.185071
327	FBM	71	mc	Hyperoxia	Gran	2	13C5 Glutamine	3	aspartate	302	0.763416	0.0616646	0.184812
327	FBM	71	mc	Hyperoxia	PBMCs	2	1,2-13C2 Glucose	1	aspartate	302	0.948256	0.0365218	0.0165206
327	FBM	71	mc	Hyperoxia	PBMCs	2	1,2-13C2 Glucose	1	aspartate	302	0.949454	0.0350795	0.0169217
327	FBM	71	mc	Hyperoxia	PBMCs	2	1,2-13C2 Glucose	2	aspartate	302	0.967888	0.0269022	0.00587555
327	FBM	71	mc	Hyperoxia	PBMCs	2	1,2-13C2 Glucose	2	aspartate	302	0.967992	0.0270027	0.00548338
327	FBM	71	mc	Hyperoxia	PBMCs	2	1,2-13C2 Glucose	3	aspartate	302	0.963871	0.0293649	0.00744063
327	FBM	71	mc	Hyperoxia	PBMCs	2	1,2-13C2 Glucose	3	aspartate	302	0.963423	0.0300072	0.00740357
327	FBM	71	mc	Hyperoxia	PBMCs	2	13C6 Glucose	1	aspartate	302	0.9093	0.0470448	0.047577
327	FBM	71	mc	Hyperoxia	PBMCs	2	13C6 Glucose	1	aspartate	302	0.909075	0.0476612	0.0474074
327	FBM	71	mc	Hyperoxia	PBMCs	2	13C6 Glucose	2	aspartate	302	0.955797	0.0321107	0.0133052
327	FBM	71	mc	Hyperoxia	PBMCs	2	13C6 Glucose	2	aspartate	302	0.955393	0.0318326	0.0141156
327	FBM	71	mc	Hyperoxia	PBMCs	2	13C6 Glucose	3	aspartate	302	0.948944	0.0352838	0.0175395
327	FBM	71	mc	Hyperoxia	PBMCs	2	13C6 Glucose	3	aspartate	302	0.948135	0.0353196	0.0182251
327	FBM	71	mc	Hyperoxia	PBMCs	2	13C5 Glutamine	1	aspartate	302	0.686764	0.0520759	0.281277
327	FBM	71	mc	Hyperoxia	PBMCs	2	13C5 Glutamine	1	aspartate	302	0.685175	0.0527056	0.282307
327	FBM	71	mc	Hyperoxia	PBMCs	2	13C5 Glutamine	2	aspartate	302	0.755859	0.0546891	0.20183
327	FBM	71	mc	Hyperoxia	PBMCs	2	13C5 Glutamine	2	aspartate	302	0.757249	0.054301	0.200787
327	FBM	71	mc	Hyperoxia	PBMCs	2	13C5 Glutamine	3	aspartate	302	0.686985	0.0716404	0.256927
327	FBM	71	mc	Hyperoxia	PBMCs	2	13C5 Glutamine	3	aspartate	302	0.687152	0.0718448	0.25612
327	FBM	71	mc	Hyperoxia	Gran+Phago	2	1,2-13C2 Glucose	1	aspartate	302	0.978342	0.0201163	0.00194835
327	FBM	71	mc	Hyperoxia	Gran+Phago	2	1,2-13C2 Glucose	1	aspartate	302	0.977919	0.0206174	0.00187287
327	FBM	71	mc	Hyperoxia	Gran+Phago	2	1,2-13C2 Glucose	2	aspartate	302	0.976153	0.0219944	0.00242273
327	FBM	71	mc	Hyperoxia	Gran+Phago	2	1,2-13C2 Glucose	2	aspartate	302	0.975286	0.0232502	0.00183973
327	FBM	71	mc	Hyperoxia	Gran+Phago	2	1,2-13C2 Glucose	3	aspartate	302	0.974408	0.022489	0.00361443
327	FBM	71	mc	Hyperoxia	Gran+Phago	2	1,2-13C2 Glucose	3	aspartate	302	0.973436	0.0235533	0.00349064
327	FBM	71	mc	Hyperoxia	Gran+Phago	2	13C6 Glucose	2	aspartate	302	0.967896	0.0232273	0.00984307
327	FBM	71	mc	Hyperoxia	Gran+Phago	2	13C6 Glucose	2	aspartate	302	0.966868	0.0235861	0.0105312
327	FBM	71	mc	Hyperoxia	Gran+Phago	2	13C6 Glucose	3	aspartate	302	0.968411	0.0227871	0.0095988
327	FBM	71	mc	Hyperoxia	Gran+Phago	2	13C6 Glucose	3	aspartate	302	0.967263	0.0237346	0.00998141
327	FBM	71	mc	Hyperoxia	Gran+Phago	2	13C5 Glutamine	1	aspartate	302	0.814936	0.0268297	0.165738
327	FBM	71	mc	Hyperoxia	Gran+Phago	2	13C5 Glutamine	1	aspartate	302	0.814259	0.0274279	0.166181
327	FBM	71	mc	Hyperoxia	Gran+Phago	2	13C5 Glutamine	2	aspartate	302	0.768836	0.0253544	0.217639
327	FBM	71	mc	Hyperoxia	Gran+Phago	2	13C5 Glutamine	2	aspartate	302	0.767813	0.0261796	0.21776
327	FBM	71	mc	Hyperoxia	Gran+Phago	2	13C5 Glutamine	3	aspartate	302	0.73687	0.0269856	0.251348
327	FBM	71	mc	Hyperoxia	Gran+Phago	2	13C5 Glutamine	3	aspartate	302	0.736261	0.0283061	0.250594
327	FBM	71	mc	Hyperoxia	Gran	2	1,2-13C2 Glucose	1	lactate	261	0.84205	0.0413881	0.122103	0.00238563
327	FBM	71	mc	Hyperoxia	Gran	2	1,2-13C2 Glucose	1	lactate	261	0.84258	0.0412041	0.121674	0.00245354
327	FBM	71	mc	Hyperoxia	Gran	2	1,2-13C2 Glucose	2	lactate	261	0.836101	0.0424338	0.126538	0.00330737
327	FBM	71	mc	Hyperoxia	Gran	2	1,2-13C2 Glucose	2	lactate	261	0.839684	0.0423644	0.123032	0.00303165
327	FBM	71	mc	Hyperoxia	Gran	2	1,2-13C2 Glucose	3	lactate	261	0.862556	0.0410799	0.101161	0.00171809
327	FBM	71	mc	Hyperoxia	Gran	2	1,2-13C2 Glucose	3	lactate	261	0.866299	0.0407742	0.097628	0.00156565
327	FBM	71	mc	Hyperoxia	Gran	2	13C6 Glucose	1	lactate	261	0.714496	0.0582444	0.0378517	0.236092
327	FBM	71	mc	Hyperoxia	Gran	2	13C6 Glucose	1	lactate	261	0.716026	0.0583557	0.0377305	0.234214
327	FBM	71	mc	Hyperoxia	Gran	2	13C6 Glucose	2	lactate	261	0.720822	0.0632614	0.0408526	0.21871
327	FBM	71	mc	Hyperoxia	Gran	2	13C6 Glucose	2	lactate	261	0.726514	0.062764	0.0400336	0.213258
327	FBM	71	mc	Hyperoxia	Gran	2	13C6 Glucose	3	lactate	261	0.749407	0.0514999	0.0286231	0.212029
327	FBM	71	mc	Hyperoxia	Gran	2	13C6 Glucose	3	lactate	261	0.755556	0.051025	0.0279577	0.205811
327	FBM	71	mc	Hyperoxia	Gran	2	13C5 Glutamine	1	lactate	261	0.969862	0.0297256	-4.4478e-05	0.000439676
327	FBM	71	mc	Hyperoxia	Gran	2	13C5 Glutamine	1	lactate	261	0.969973	0.0296113	-4.80736e-05	0.000447179
327	FBM	71	mc	Hyperoxia	Gran	2	13C5 Glutamine	2	lactate	261	0.970243	0.0295789	-0.000115447	0.000231971
327	FBM	71	mc	Hyperoxia	Gran	2	13C5 Glutamine	2	lactate	261	0.970395	0.0293921	-7.26152e-05	0.000224266
327	FBM	71	mc	Hyperoxia	Gran	2	13C5 Glutamine	3	lactate	261	0.968864	0.0302782	0.000291865	0.000603538
327	FBM	71	mc	Hyperoxia	Gran	2	13C5 Glutamine	3	lactate	261	0.969049	0.0301443	0.000260948	0.000576023
327	FBM	71	mc	Hyperoxia	PBMCs	2	1,2-13C2 Glucose	1	lactate	261	0.876308	0.0369911	0.0920293	0.000338199
327	FBM	71	mc	Hyperoxia	PBMCs	2	1,2-13C2 Glucose	1	lactate	261	0.874302	0.0382483	0.0929626	0.000193219
327	FBM	71	mc	Hyperoxia	PBMCs	2	1,2-13C2 Glucose	2	lactate	261	0.789584	0.0437309	0.175448	0.00247125
327	FBM	71	mc	Hyperoxia	PBMCs	2	1,2-13C2 Glucose	2	lactate	261	0.788982	0.0436727	0.176033	0.00260754
327	FBM	71	mc	Hyperoxia	PBMCs	2	1,2-13C2 Glucose	3	lactate	261	0.810495	0.0448939	0.151115	0.00342442
327	FBM	71	mc	Hyperoxia	PBMCs	2	1,2-13C2 Glucose	3	lactate	261	0.810372	0.0449429	0.151194	0.00342408
327	FBM	71	mc	Hyperoxia	PBMCs	2	13C6 Glucose	1	lactate	261	0.790581	0.0390123	0.0160007	0.191199
327	FBM	71	mc	Hyperoxia	PBMCs	2	13C6 Glucose	1	lactate	261	0.79375	0.0386163	0.0160875	0.187682
327	FBM	71	mc	Hyperoxia	PBMCs	2	13C6 Glucose	2	lactate	261	0.697384	0.0571276	0.0356663	0.261041
327	FBM	71	mc	Hyperoxia	PBMCs	2	13C6 Glucose	2	lactate	261	0.70352	0.0562146	0.0351954	0.25515
327	FBM	71	mc	Hyperoxia	PBMCs	2	13C6 Glucose	3	lactate	261	0.659627	0.066444	0.0473713	0.282604
327	FBM	71	mc	Hyperoxia	PBMCs	2	13C6 Glucose	3	lactate	261	0.660022	0.0665953	0.0472204	0.282106
327	FBM	71	mc	Hyperoxia	PBMCs	2	13C5 Glutamine	1	lactate	261	0.963943	0.0333897	0.00103837	0.00199514
327	FBM	71	mc	Hyperoxia	PBMCs	2	13C5 Glutamine	1	lactate	261	0.963741	0.0339089	0.000696684	0.00200445
327	FBM	71	mc	Hyperoxia	PBMCs	2	13C5 Glutamine	2	lactate	261	0.964004	0.0337835	0.0012896	0.00114885
327	FBM	71	mc	Hyperoxia	PBMCs	2	13C5 Glutamine	2	lactate	261	0.964532	0.0333776	0.00104281	0.00128049
327	FBM	71	mc	Hyperoxia	PBMCs	2	13C5 Glutamine	3	lactate	261	0.960091	0.0332064	0.00178104	0.00610234
327	FBM	71	mc	Hyperoxia	PBMCs	2	13C5 Glutamine	3	lactate	261	0.960244	0.0332836	0.00150241	0.00614159
327	FBM	71	mc	Hyperoxia	Gran+Phago	2	1,2-13C2 Glucose	1	lactate	261	0.888288	0.056616	0.0586096	0.000217075
327	FBM	71	mc	Hyperoxia	Gran+Phago	2	1,2-13C2 Glucose	1	lactate	261	0.89027	0.0559671	0.057183	0.000218549
327	FBM	71	mc	Hyperoxia	Gran+Phago	2	1,2-13C2 Glucose	2	lactate	261	0.883591	0.0550852	0.0652496	0.000197461
327	FBM	71	mc	Hyperoxia	Gran+Phago	2	1,2-13C2 Glucose	2	lactate	261	0.885698	0.0543588	0.0637863	0.000182073
327	FBM	71	mc	Hyperoxia	Gran+Phago	2	1,2-13C2 Glucose	3	lactate	261	0.868737	0.0584294	0.0776262	9.44533e-05
327	FBM	71	mc	Hyperoxia	Gran+Phago	2	1,2-13C2 Glucose	3	lactate	261	0.869353	0.0581646	0.077212	0.000138452
327	FBM	71	mc	Hyperoxia	Gran+Phago	2	13C6 Glucose	2	lactate	261	0.717294	0.0538518	0.0296991	0.247435
327	FBM	71	mc	Hyperoxia	Gran+Phago	2	13C6 Glucose	2	lactate	261	0.718522	0.0537665	0.029643	0.246093
327	FBM	71	mc	Hyperoxia	Gran+Phago	2	13C6 Glucose	3	lactate	261	0.78565	0.0497131	0.0240823	0.174855
327	FBM	71	mc	Hyperoxia	Gran+Phago	2	13C6 Glucose	3	lactate	261	0.786166	0.0498061	0.0240065	0.174193
327	FBM	71	mc	Hyperoxia	Gran+Phago	2	13C5 Glutamine	1	lactate	261	0.966875	0.0307814	0.000610377	0.00206895
327	FBM	71	mc	Hyperoxia	Gran+Phago	2	13C5 Glutamine	1	lactate	261	0.967737	0.0303455	0.000501659	0.00166684
327	FBM	71	mc	Hyperoxia	Gran+Phago	2	13C5 Glutamine	2	lactate	261	0.968414	0.0301275	0.000425468	0.00118747
327	FBM	71	mc	Hyperoxia	Gran+Phago	2	13C5 Glutamine	2	lactate	261	0.96888	0.0298826	0.000259929	0.00110417
327	FBM	71	mc	Hyperoxia	Gran+Phago	2	13C5 Glutamine	3	lactate	261	0.966758	0.0311338	0.00061631	0.0017749
327	FBM	71	mc	Hyperoxia	Gran+Phago	2	13C5 Glutamine	3	lactate	261	0.967217	0.0308929	0.00058154	0.00154538
327	FBM	71	mc	Hyperoxia	Gran	2	1,2-13C2 Glucose	1	lactate	233	0.856993	0.0290766	0.12257
327	FBM	71	mc	Hyperoxia	Gran	2	1,2-13C2 Glucose	1	lactate	233	0.858288	0.0288785	0.121389
327	FBM	71	mc	Hyperoxia	Gran	2	1,2-13C2 Glucose	2	lactate	233	0.853857	0.0278507	0.127205
327	FBM	71	mc	Hyperoxia	Gran	2	1,2-13C2 Glucose	2	lactate	233	0.854136	0.0278562	0.126926
327	FBM	71	mc	Hyperoxia	Gran	2	1,2-13C2 Glucose	3	lactate	233	0.880799	0.028029	0.0980817
327	FBM	71	mc	Hyperoxia	Gran	2	1,2-13C2 Glucose	3	lactate	233	0.889795	0.0276069	0.0888202
327	FBM	71	mc	Hyperoxia	Gran	2	13C6 Glucose	1	lactate	233	0.729228	0.0317272	0.257101
327	FBM	71	mc	Hyperoxia	Gran	2	13C6 Glucose	1	lactate	233	0.745857	0.0309221	0.240066
327	FBM	71	mc	Hyperoxia	Gran	2	13C6 Glucose	2	lactate	233	0.740882	0.0330602	0.243044
327	FBM	71	mc	Hyperoxia	Gran	2	13C6 Glucose	2	lactate	233	0.744257	0.0330192	0.239467
327	FBM	71	mc	Hyperoxia	Gran	2	13C6 Glucose	3	lactate	233	0.764891	0.0295476	0.221179
327	FBM	71	mc	Hyperoxia	Gran	2	13C6 Glucose	3	lactate	233	0.767595	0.0294449	0.218445
327	FBM	71	mc	Hyperoxia	Gran	2	13C5 Glutamine	1	lactate	233	0.977197	0.021904	0.000879171
327	FBM	71	mc	Hyperoxia	Gran	2	13C5 Glutamine	1	lactate	233	0.977369	0.0216961	0.000938695
327	FBM	71	mc	Hyperoxia	Gran	2	13C5 Glutamine	2	lactate	233	0.977423	0.0218698	0.000714575
327	FBM	71	mc	Hyperoxia	Gran	2	13C5 Glutamine	2	lactate	233	0.977387	0.0218156	0.000834458
327	FBM	71	mc	Hyperoxia	Gran	2	13C5 Glutamine	3	lactate	233	0.976629	0.0224154	0.000976549
327	FBM	71	mc	Hyperoxia	Gran	2	13C5 Glutamine	3	lactate	233	0.976669	0.0222585	0.00107116
327	FBM	71	mc	Hyperoxia	PBMCs	2	1,2-13C2 Glucose	1	lactate	233	0.88338	0.0261808	0.0981347
327	FBM	71	mc	Hyperoxia	PBMCs	2	1,2-13C2 Glucose	1	lactate	233	0.890387	0.0259592	0.0905308
327	FBM	71	mc	Hyperoxia	PBMCs	2	1,2-13C2 Glucose	2	lactate	233	0.802406	0.0287174	0.181552
327	FBM	71	mc	Hyperoxia	PBMCs	2	1,2-13C2 Glucose	2	lactate	233	0.802395	0.0288383	0.181487
327	FBM	71	mc	Hyperoxia	PBMCs	2	1,2-13C2 Glucose	3	lactate	233	0.826931	0.0291137	0.154849
327	FBM	71	mc	Hyperoxia	PBMCs	2	1,2-13C2 Glucose	3	lactate	233	0.827616	0.0293325	0.153801
327	FBM	71	mc	Hyperoxia	PBMCs	2	13C6 Glucose	1	lactate	233	0.805746	0.0270746	0.180644
327	FBM	71	mc	Hyperoxia	PBMCs	2	13C6 Glucose	1	lactate	233	0.806732	0.0270755	0.179614
327	FBM	71	mc	Hyperoxia	PBMCs	2	13C6 Glucose	2	lactate	233	0.719221	0.0328045	0.26663
327	FBM	71	mc	Hyperoxia	PBMCs	2	13C6 Glucose	2	lactate	233	0.720171	0.0321479	0.266257
327	FBM	71	mc	Hyperoxia	PBMCs	2	13C6 Glucose	3	lactate	233	0.678037	0.0347784	0.308978
327	FBM	71	mc	Hyperoxia	PBMCs	2	13C6 Glucose	3	lactate	233	0.675654	0.0345615	0.311853
327	FBM	71	mc	Hyperoxia	PBMCs	2	13C5 Glutamine	1	lactate	233	0.978062	0.0219973	1.06462e-05
327	FBM	71	mc	Hyperoxia	PBMCs	2	13C5 Glutamine	1	lactate	233	0.978246	0.0225694	-0.000798799
327	FBM	71	mc	Hyperoxia	PBMCs	2	13C5 Glutamine	2	lactate	233	0.976215	0.0222775	0.00177175
327	FBM	71	mc	Hyperoxia	PBMCs	2	13C5 Glutamine	2	lactate	233	0.976225	0.0221857	0.00174409
327	FBM	71	mc	Hyperoxia	PBMCs	2	13C5 Glutamine	3	lactate	233	0.970777	0.0231955	0.00640906
327	FBM	71	mc	Hyperoxia	PBMCs	2	13C5 Glutamine	3	lactate	233	0.970547	0.0232458	0.00662286
327	FBM	71	mc	Hyperoxia	Gran+Phago	2	1,2-13C2 Glucose	1	lactate	233	0.909375	0.0421912	0.0521713
327	FBM	71	mc	Hyperoxia	Gran+Phago	2	1,2-13C2 Glucose	1	lactate	233	0.91109	0.0416765	0.0508789
327	FBM	71	mc	Hyperoxia	Gran+Phago	2	1,2-13C2 Glucose	2	lactate	233	0.901659	0.0419536	0.0606965
327	FBM	71	mc	Hyperoxia	Gran+Phago	2	1,2-13C2 Glucose	2	lactate	233	0.906389	0.0407007	0.0570051
327	FBM	71	mc	Hyperoxia	Gran+Phago	2	1,2-13C2 Glucose	3	lactate	233	0.885466	0.0459949	0.0738341
327	FBM	71	mc	Hyperoxia	Gran+Phago	2	1,2-13C2 Glucose	3	lactate	233	0.886655	0.0455214	0.0730408
327	FBM	71	mc	Hyperoxia	Gran+Phago	2	13C6 Glucose	2	lactate	233	0.722355	0.0380631	0.25792
327	FBM	71	mc	Hyperoxia	Gran+Phago	2	13C6 Glucose	2	lactate	233	0.724329	0.0379679	0.255843
327	FBM	71	mc	Hyperoxia	Gran+Phago	2	13C6 Glucose	3	lactate	233	0.794565	0.0350281	0.183342
327	FBM	71	mc	Hyperoxia	Gran+Phago	2	13C6 Glucose	3	lactate	233	0.793448	0.0352526	0.184424
327	FBM	71	mc	Hyperoxia	Gran+Phago	2	13C5 Glutamine	1	lactate	233	0.976387	0.0214347	0.00230287
327	FBM	71	mc	Hyperoxia	Gran+Phago	2	13C5 Glutamine	1	lactate	233	0.976294	0.021616	0.00219632
327	FBM	71	mc	Hyperoxia	Gran+Phago	2	13C5 Glutamine	2	lactate	233	0.976909	0.0215367	0.00160588
327	FBM	71	mc	Hyperoxia	Gran+Phago	2	13C5 Glutamine	2	lactate	233	0.976951	0.0216693	0.00140437
327	FBM	71	mc	Hyperoxia	Gran+Phago	2	13C5 Glutamine	3	lactate	233	0.976846	0.0212849	0.00199702
327	FBM	71	mc	Hyperoxia	Gran+Phago	2	13C5 Glutamine	3	lactate	233	0.976898	0.0215273	0.0016879
328	FBM	63	mc	Hyperoxia	PBMCs	2	1,2-13C2 Glucose	1	glutamate	432	0.866257	0.0679371	0.0573842	0.00693624	0.00188599	-0.000271192
328	FBM	63	mc	Hyperoxia	PBMCs	2	1,2-13C2 Glucose	1	glutamate	432	0.86405	0.0686283	0.0592119	0.00622787	0.00213784	-9.17631e-05
328	FBM	63	mc	Hyperoxia	PBMCs	2	1,2-13C2 Glucose	2	glutamate	432	0.919631	0.0563123	0.0221068	0.00148484	0.000468624	2.44826e-05
328	FBM	63	mc	Hyperoxia	PBMCs	2	1,2-13C2 Glucose	2	glutamate	432	0.917788	0.0578377	0.0224626	0.00142642	0.000464621	4.90995e-05
328	FBM	63	mc	Hyperoxia	PBMCs	2	13C6 Glucose	1	glutamate	432	0.788636	0.0730841	0.115114	0.0155525	0.00764057	0.000447502
328	FBM	63	mc	Hyperoxia	PBMCs	2	13C6 Glucose	1	glutamate	432	0.787014	0.0732566	0.116603	0.0156242	0.00740196	0.000576746
328	FBM	63	mc	Hyperoxia	PBMCs	2	13C6 Glucose	2	glutamate	432	0.88442	0.0613314	0.0469493	0.00495501	0.0022967	0.000178882
328	FBM	63	mc	Hyperoxia	PBMCs	2	13C6 Glucose	2	glutamate	432	0.883359	0.0618453	0.047211	0.00516765	0.00236608	0.000184535
328	FBM	63	mc	Hyperoxia	PBMCs	2	13C5 Glutamine	1	glutamate	432	0.558599	0.0651986	0.028735	0.108915	0.0132056	0.255736
328	FBM	63	mc	Hyperoxia	PBMCs	2	13C5 Glutamine	1	glutamate	432	0.555915	0.066222	0.0286343	0.108762	0.0139467	0.257072
328	FBM	63	mc	Hyperoxia	PBMCs	2	13C5 Glutamine	2	glutamate	432	0.576223	0.0913561	0.0386458	0.12257	0.00942357	0.183841
[truncated: 6,525 more rows]

## Sheet: 13CO2
SampleName	Strain	Weigth	Sex	Treatment	CellType	Tracer	MTP	13CO2Release
320	FBM	85	f	Normoxia	PBMCs	1,2-13C2 Glucose	1	2.99563
320	FBM	85	f	Normoxia	PBMCs	1,2-13C2 Glucose	2	1.45101
320	FBM	85	f	Normoxia	PBMCs	13C6 Glucose	1	4.21895
320	FBM	85	f	Normoxia	PBMCs	13C6 Glucose	2	2.72907
320	FBM	85	f	Normoxia	PBMCs	13C5 Glutamine	1	2.63863
320	FBM	85	f	Normoxia	PBMCs	13C5 Glutamine	2	3.37643
320	FBM	85	f	Normoxia	Gran	1,2-13C2 Glucose	2	1.19397
320	FBM	85	f	Normoxia	Gran	13C6 Glucose	2	2.23879
320	FBM	85	f	Normoxia	Gran	13C5 Glutamine	2	1.78897
321	FBM	82	mc	Normoxia	PBMCs	1,2-13C2 Glucose	2	1.20587
321	FBM	82	mc	Normoxia	PBMCs	13C6 Glucose	2	2.06029
321	FBM	82	mc	Normoxia	PBMCs	13C5 Glutamine	2	3.79293
321	FBM	82	mc	Normoxia	Gran	1,2-13C2 Glucose	2	1.54859
321	FBM	82	mc	Normoxia	Gran	13C6 Glucose	2	2.38397
321	FBM	82	mc	Normoxia	Gran	13C5 Glutamine	2	1.87465
322	FBM	66	f	Normoxia	PBMCs	1,2-13C2 Glucose	1	3.15747
322	FBM	66	f	Normoxia	PBMCs	1,2-13C2 Glucose	2	1.04641
322	FBM	66	f	Normoxia	PBMCs	1,2-13C2 Glucose	3	2.22689
322	FBM	66	f	Normoxia	PBMCs	13C6 Glucose	1	5.73025
322	FBM	66	f	Normoxia	PBMCs	13C6 Glucose	2	2.36731
322	FBM	66	f	Normoxia	PBMCs	13C6 Glucose	3	3.57159
322	FBM	66	f	Normoxia	PBMCs	13C5 Glutamine	1	6.06781
322	FBM	66	f	Normoxia	PBMCs	13C5 Glutamine	2	3.79491
322	FBM	66	f	Normoxia	PBMCs	13C5 Glutamine	3	7.12691
322	FBM	66	f	Normoxia	Gran	1,2-13C2 Glucose	1	7.67709
322	FBM	66	f	Normoxia	Gran	1,2-13C2 Glucose	2	2.51011
322	FBM	66	f	Normoxia	Gran	1,2-13C2 Glucose	3	3.01467
322	FBM	66	f	Normoxia	Gran	13C6 Glucose	1	11.0638
322	FBM	66	f	Normoxia	Gran	13C6 Glucose	2	4.68543
322	FBM	66	f	Normoxia	Gran	13C6 Glucose	3	4.98293
322	FBM	66	f	Normoxia	Gran	13C5 Glutamine	1	1.26497
322	FBM	66	f	Normoxia	Gran	13C5 Glutamine	2	1.91233
322	FBM	66	f	Normoxia	Gran	13C5 Glutamine	3	2.42879
322	FBM	66	f	Normoxia	Gran+Phago	1,2-13C2 Glucose	1	12.6108
322	FBM	66	f	Normoxia	Gran+Phago	1,2-13C2 Glucose	2	22.0951
322	FBM	66	f	Normoxia	Gran+Phago	1,2-13C2 Glucose	3	19.558
322	FBM	66	f	Normoxia	Gran+Phago	13C6 Glucose	1	16.4212
322	FBM	66	f	Normoxia	Gran+Phago	13C6 Glucose	2	29.6564
322	FBM	66	f	Normoxia	Gran+Phago	13C6 Glucose	3	25.7841
322	FBM	66	f	Normoxia	Gran+Phago	13C5 Glutamine	1	0.32487
322	FBM	66	f	Normoxia	Gran+Phago	13C5 Glutamine	2	0.83181
322	FBM	66	f	Normoxia	Gran+Phago	13C5 Glutamine	3	0.67949
323	FBM	61	mc	Normoxia	PBMCs	1,2-13C2 Glucose	1	0.64736
323	FBM	61	mc	Normoxia	PBMCs	1,2-13C2 Glucose	2	1.45656
323	FBM	61	mc	Normoxia	PBMCs	1,2-13C2 Glucose	3	2.023
323	FBM	61	mc	Normoxia	PBMCs	13C6 Glucose	1	2.32764
323	FBM	61	mc	Normoxia	PBMCs	13C6 Glucose	2	2.32288
323	FBM	61	mc	Normoxia	PBMCs	13C6 Glucose	3	3.60808
323	FBM	61	mc	Normoxia	PBMCs	13C5 Glutamine	1	8.27169
323	FBM	61	mc	Normoxia	PBMCs	13C5 Glutamine	2	5.42521
323	FBM	61	mc	Normoxia	PBMCs	13C5 Glutamine	3	11.211
323	FBM	61	mc	Normoxia	Gran	1,2-13C2 Glucose	1	2.13962
323	FBM	61	mc	Normoxia	Gran	1,2-13C2 Glucose	2	1.32804
323	FBM	61	mc	Normoxia	Gran	1,2-13C2 Glucose	3	1.9397
323	FBM	61	mc	Normoxia	Gran	13C6 Glucose	1	3.43672
323	FBM	61	mc	Normoxia	Gran	13C6 Glucose	2	2.47996
323	FBM	61	mc	Normoxia	Gran	13C6 Glucose	3	2.7727
323	FBM	61	mc	Normoxia	Gran	13C5 Glutamine	1	1.74097
323	FBM	61	mc	Normoxia	Gran	13C5 Glutamine	2	2.46687
323	FBM	61	mc	Normoxia	Gran	13C5 Glutamine	3	6.71755
323	FBM	61	mc	Normoxia	Gran+Phago	1,2-13C2 Glucose	1	27.1867
323	FBM	61	mc	Normoxia	Gran+Phago	1,2-13C2 Glucose	2	18.9448
323	FBM	61	mc	Normoxia	Gran+Phago	1,2-13C2 Glucose	3	38.4227
323	FBM	61	mc	Normoxia	Gran+Phago	13C6 Glucose	1	38.2823
323	FBM	61	mc	Normoxia	Gran+Phago	13C6 Glucose	2	32.3585
323	FBM	61	mc	Normoxia	Gran+Phago	13C6 Glucose	3	54.4092
323	FBM	61	mc	Normoxia	Gran+Phago	13C5 Glutamine	1	0.38675
323	FBM	61	mc	Normoxia	Gran+Phago	13C5 Glutamine	2	0.72233
323	FBM	61	mc	Normoxia	Gran+Phago	13C5 Glutamine	3	1.62078
324	FBM	71	mc	Hyperoxia	PBMCs	1,2-13C2 Glucose	1	2.74573
324	FBM	71	mc	Hyperoxia	PBMCs	1,2-13C2 Glucose	2	1.78659
324	FBM	71	mc	Hyperoxia	PBMCs	1,2-13C2 Glucose	3	1.27013
324	FBM	71	mc	Hyperoxia	PBMCs	13C6 Glucose	1	4.55453
324	FBM	71	mc	Hyperoxia	PBMCs	13C6 Glucose	2	2.98135
324	FBM	71	mc	Hyperoxia	PBMCs	13C6 Glucose	3	2.43157
324	FBM	71	mc	Hyperoxia	PBMCs	13C5 Glutamine	1	4.7838
324	FBM	71	mc	Hyperoxia	PBMCs	13C5 Glutamine	2	4.71478
324	FBM	71	mc	Hyperoxia	PBMCs	13C5 Glutamine	3	6.39268
324	FBM	71	mc	Hyperoxia	Gran	1,2-13C2 Glucose	1	3.61919
324	FBM	71	mc	Hyperoxia	Gran	1,2-13C2 Glucose	2	2.10313
324	FBM	71	mc	Hyperoxia	Gran	1,2-13C2 Glucose	3	1.44149
324	FBM	71	mc	Hyperoxia	Gran	13C6 Glucose	1	4.93771
324	FBM	71	mc	Hyperoxia	Gran	13C6 Glucose	2	2.82903
324	FBM	71	mc	Hyperoxia	Gran	13C6 Glucose	3	2.22451
324	FBM	71	mc	Hyperoxia	Gran	13C5 Glutamine	1	1.17096
324	FBM	71	mc	Hyperoxia	Gran	13C5 Glutamine	2	1.22332
324	FBM	71	mc	Hyperoxia	Gran	13C5 Glutamine	3	1.79214
324	FBM	71	mc	Hyperoxia	Gran+Phago	1,2-13C2 Glucose	1	22.7568
324	FBM	71	mc	Hyperoxia	Gran+Phago	1,2-13C2 Glucose	2	22.2903
324	FBM	71	mc	Hyperoxia	Gran+Phago	1,2-13C2 Glucose	3	25.0841
324	FBM	71	mc	Hyperoxia	Gran+Phago	13C6 Glucose	1	28.2641
324	FBM	71	mc	Hyperoxia	Gran+Phago	13C6 Glucose	2	30.1919
324	FBM	71	mc	Hyperoxia	Gran+Phago	13C6 Glucose	3	28.6687
324	FBM	71	mc	Hyperoxia	Gran+Phago	13C5 Glutamine	1	0.3927
324	FBM	71	mc	Hyperoxia	Gran+Phago	13C5 Glutamine	2	0.29512
324	FBM	71	mc	Hyperoxia	Gran+Phago	13C5 Glutamine	3	0.52598
325	FBM	56	mc	Hyperoxia	PBMCs	1,2-13C2 Glucose	1	1.92066
325	FBM	56	mc	Hyperoxia	PBMCs	1,2-13C2 Glucose	2	1.66124
325	FBM	56	mc	Hyperoxia	PBMCs	1,2-13C2 Glucose	3	1.428
325	FBM	56	mc	Hyperoxia	PBMCs	13C6 Glucose	1	3.7485
325	FBM	56	mc	Hyperoxia	PBMCs	13C6 Glucose	2	3.75564
325	FBM	56	mc	Hyperoxia	PBMCs	13C6 Glucose	3	2.14676
325	FBM	56	mc	Hyperoxia	PBMCs	13C5 Glutamine	1	4.41252
325	FBM	56	mc	Hyperoxia	PBMCs	13C5 Glutamine	2	3.89368
325	FBM	56	mc	Hyperoxia	PBMCs	13C5 Glutamine	3	7.33754
325	FBM	56	mc	Hyperoxia	Gran	1,2-13C2 Glucose	1	3.4391
325	FBM	56	mc	Hyperoxia	Gran	1,2-13C2 Glucose	2	2.77746
325	FBM	56	mc	Hyperoxia	Gran	1,2-13C2 Glucose	3	1.89686
325	FBM	56	mc	Hyperoxia	Gran	13C6 Glucose	1	4.8433
325	FBM	56	mc	Hyperoxia	Gran	13C6 Glucose	2	5.25087
325	FBM	56	mc	Hyperoxia	Gran	13C6 Glucose	3	3.21062
325	FBM	56	mc	Hyperoxia	Gran	13C5 Glutamine	1	1.3328
325	FBM	56	mc	Hyperoxia	Gran	13C5 Glutamine	2	2.1539
325	FBM	56	mc	Hyperoxia	Gran	13C5 Glutamine	3	3.47242
325	FBM	56	mc	Hyperoxia	Gran+Phago	1,2-13C2 Glucose	1	28.5219
325	FBM	56	mc	Hyperoxia	Gran+Phago	1,2-13C2 Glucose	2	21.3058
325	FBM	56	mc	Hyperoxia	Gran+Phago	1,2-13C2 Glucose	3	26.1205
325	FBM	56	mc	Hyperoxia	Gran+Phago	13C6 Glucose	1	41.8832
325	FBM	56	mc	Hyperoxia	Gran+Phago	13C6 Glucose	2	33.984
325	FBM	56	mc	Hyperoxia	Gran+Phago	13C6 Glucose	3	35.2216
325	FBM	56	mc	Hyperoxia	Gran+Phago	13C5 Glutamine	1	0.29036
325	FBM	56	mc	Hyperoxia	Gran+Phago	13C5 Glutamine	2	0.6188
325	FBM	56	mc	Hyperoxia	Gran+Phago	13C5 Glutamine	3	0.96628
327	FBM	71	mc	Hyperoxia	PBMCs	1,2-13C2 Glucose	1	1.93776
327	FBM	71	mc	Hyperoxia	PBMCs	1,2-13C2 Glucose	2	0.845341
327	FBM	71	mc	Hyperoxia	PBMCs	1,2-13C2 Glucose	3	1.85446
327	FBM	71	mc	Hyperoxia	PBMCs	13C6 Glucose	1	3.3015
327	FBM	71	mc	Hyperoxia	PBMCs	13C6 Glucose	2	1.3499
327	FBM	71	mc	Hyperoxia	PBMCs	13C6 Glucose	3	3.03494
327	FBM	71	mc	Hyperoxia	PBMCs	13C5 Glutamine	1	2.51328
327	FBM	71	mc	Hyperoxia	PBMCs	13C5 Glutamine	2	2.94168
327	FBM	71	mc	Hyperoxia	PBMCs	13C5 Glutamine	3	7.60886
327	FBM	71	mc	Hyperoxia	Gran	1,2-13C2 Glucose	1	6.70728
327	FBM	71	mc	Hyperoxia	Gran	1,2-13C2 Glucose	2	2.13054
327	FBM	71	mc	Hyperoxia	Gran	1,2-13C2 Glucose	3	1.87588
327	FBM	71	mc	Hyperoxia	Gran	13C6 Glucose	1	9.4181
327	FBM	71	mc	Hyperoxia	Gran	13C6 Glucose	2	3.43954
327	FBM	71	mc	Hyperoxia	Gran	13C6 Glucose	3	2.58036
327	FBM	71	mc	Hyperoxia	Gran	13C5 Glutamine	1	0.96152
327	FBM	71	mc	Hyperoxia	Gran	13C5 Glutamine	2	1.40896
327	FBM	71	mc	Hyperoxia	Gran	13C5 Glutamine	3	3.34152
327	FBM	71	mc	Hyperoxia	Gran+Phago	1,2-13C2 Glucose	1	17.2956
327	FBM	71	mc	Hyperoxia	Gran+Phago	1,2-13C2 Glucose	2	20.4851
327	FBM	71	mc	Hyperoxia	Gran+Phago	1,2-13C2 Glucose	3	21.3348
327	FBM	71	mc	Hyperoxia	Gran+Phago	13C6 Glucose	1	26.3399
327	FBM	71	mc	Hyperoxia	Gran+Phago	13C6 Glucose	2	29.9837
327	FBM	71	mc	Hyperoxia	Gran+Phago	13C6 Glucose	3	28.6771
327	FBM	71	mc	Hyperoxia	Gran+Phago	13C5 Glutamine	1	0.27132
327	FBM	71	mc	Hyperoxia	Gran+Phago	13C5 Glutamine	2	0.40936
327	FBM	71	mc	Hyperoxia	Gran+Phago	13C5 Glutamine	3	0.60214
328	FBM	63	mc	Hyperoxia	PBMCs	1,2-13C2 Glucose	1	1.0472
328	FBM	63	mc	Hyperoxia	PBMCs	1,2-13C2 Glucose	2	1.09004
328	FBM	63	mc	Hyperoxia	PBMCs	13C6 Glucose	1	2.33478
328	FBM	63	mc	Hyperoxia	PBMCs	13C6 Glucose	2	1.70408
328	FBM	63	mc	Hyperoxia	PBMCs	13C5 Glutamine	1	2.83458
328	FBM	63	mc	Hyperoxia	PBMCs	13C5 Glutamine	2	3.3796
328	FBM	63	mc	Hyperoxia	Gran	1,2-13C2 Glucose	1	5.61918
328	FBM	63	mc	Hyperoxia	Gran	1,2-13C2 Glucose	2	1.17334
328	FBM	63	mc	Hyperoxia	Gran	13C6 Glucose	1	6.23798
328	FBM	63	mc	Hyperoxia	Gran	13C6 Glucose	2	1.5827
328	FBM	63	mc	Hyperoxia	Gran	13C5 Glutamine	1	0.99722
328	FBM	63	mc	Hyperoxia	Gran	13C5 Glutamine	2	1.56842
328	FBM	63	mc	Hyperoxia	Gran+Phago	1,2-13C2 Glucose	1	18.8472
328	FBM	63	mc	Hyperoxia	Gran+Phago	1,2-13C2 Glucose	2	15.7318
328	FBM	63	mc	Hyperoxia	Gran+Phago	13C6 Glucose	1	25.5945
328	FBM	63	mc	Hyperoxia	Gran+Phago	13C6 Glucose	2	21.1511
328	FBM	63	mc	Hyperoxia	Gran+Phago	13C5 Glutamine	1	0.43554
328	FBM	63	mc	Hyperoxia	Gran+Phago	13C5 Glutamine	2	0.43792
329	FBM	62	f	Hyperoxia	PBMCs	1,2-13C2 Glucose	1	1.565
329	FBM	62	f	Hyperoxia	PBMCs	1,2-13C2 Glucose	2	1.1128
329	FBM	62	f	Hyperoxia	PBMCs	1,2-13C2 Glucose	3	2.59078
329	FBM	62	f	Hyperoxia	PBMCs	13C6 Glucose	1	3.2429
329	FBM	62	f	Hyperoxia	PBMCs	13C6 Glucose	2	1.48646
329	FBM	62	f	Hyperoxia	PBMCs	13C6 Glucose	3	3.9807
329	FBM	62	f	Hyperoxia	PBMCs	13C5 Glutamine	1	2.67988
329	FBM	62	f	Hyperoxia	PBMCs	13C5 Glutamine	2	2.36096
329	FBM	62	f	Hyperoxia	PBMCs	13C5 Glutamine	3	5.43592
329	FBM	62	f	Hyperoxia	Gran	1,2-13C2 Glucose	1	9.31904
329	FBM	62	f	Hyperoxia	Gran	1,2-13C2 Glucose	2	2.34564
329	FBM	62	f	Hyperoxia	Gran	1,2-13C2 Glucose	3	2.50986
329	FBM	62	f	Hyperoxia	Gran	13C6 Glucose	1	13.5388
329	FBM	62	f	Hyperoxia	Gran	13C6 Glucose	2	2.65266
329	FBM	62	f	Hyperoxia	Gran	13C6 Glucose	3	4.7185
329	FBM	62	f	Hyperoxia	Gran	13C5 Glutamine	1	0.78064
329	FBM	62	f	Hyperoxia	Gran	13C5 Glutamine	2	1.19
329	FBM	62	f	Hyperoxia	Gran	13C5 Glutamine	3	1.97064
329	FBM	62	f	Hyperoxia	Gran+Phago	1,2-13C2 Glucose	1	12.2345
329	FBM	62	f	Hyperoxia	Gran+Phago	1,2-13C2 Glucose	2	15.7831
329	FBM	62	f	Hyperoxia	Gran+Phago	1,2-13C2 Glucose	3	17.2754
329	FBM	62	f	Hyperoxia	Gran+Phago	13C6 Glucose	1	17.7466
329	FBM	62	f	Hyperoxia	Gran+Phago	13C6 Glucose	2	21.3904
329	FBM	62	f	Hyperoxia	Gran+Phago	13C6 Glucose	3	26.6669
329	FBM	62	f	Hyperoxia	Gran+Phago	13C5 Glutamine	1	0.07854
329	FBM	62	f	Hyperoxia	Gran+Phago	13C5 Glutamine	2	0.24514
329	FBM	62	f	Hyperoxia	Gran+Phago	13C5 Glutamine	3	0.7021
330	FBM	52	mc	Hyperoxia	PBMCs	1,2-13C2 Glucose	1	1.85402
330	FBM	52	mc	Hyperoxia	PBMCs	1,2-13C2 Glucose	2	1.69218
330	FBM	52	mc	Hyperoxia	PBMCs	1,2-13C2 Glucose	3	1.37326
330	FBM	52	mc	Hyperoxia	PBMCs	13C6 Glucose	1	3.10352
330	FBM	52	mc	Hyperoxia	PBMCs	13C6 Glucose	2	3.00118
330	FBM	52	mc	Hyperoxia	PBMCs	13C6 Glucose	3	1.87306
330	FBM	52	mc	Hyperoxia	PBMCs	13C5 Glutamine	1	3.17492
330	FBM	52	mc	Hyperoxia	PBMCs	13C5 Glutamine	2	3.3082
330	FBM	52	mc	Hyperoxia	PBMCs	13C5 Glutamine	3	5.53826
330	FBM	52	mc	Hyperoxia	Gran	1,2-13C2 Glucose	1	5.13604
330	FBM	52	mc	Hyperoxia	Gran	1,2-13C2 Glucose	2	5.50018
330	FBM	52	mc	Hyperoxia	Gran	1,2-13C2 Glucose	3	4.09122
330	FBM	52	mc	Hyperoxia	Gran	13C6 Glucose	1	5.84052
330	FBM	52	mc	Hyperoxia	Gran	13C6 Glucose	2	6.41648
330	FBM	52	mc	Hyperoxia	Gran	13C6 Glucose	3	5.35738
330	FBM	52	mc	Hyperoxia	Gran	13C5 Glutamine	1	0.94248
330	FBM	52	mc	Hyperoxia	Gran	13C5 Glutamine	2	1.13526
330	FBM	52	mc	Hyperoxia	Gran	13C5 Glutamine	3	1.43752
330	FBM	52	mc	Hyperoxia	Gran+Phago	1,2-13C2 Glucose	1	28.3077
330	FBM	52	mc	Hyperoxia	Gran+Phago	1,2-13C2 Glucose	2	18.2141
330	FBM	52	mc	Hyperoxia	Gran+Phago	1,2-13C2 Glucose	3	18.2213
330	FBM	52	mc	Hyperoxia	Gran+Phago	13C6 Glucose	1	37.228
330	FBM	52	mc	Hyperoxia	Gran+Phago	13C6 Glucose	2	22.8504
330	FBM	52	mc	Hyperoxia	Gran+Phago	13C6 Glucose	3	22.1887
330	FBM	52	mc	Hyperoxia	Gran+Phago	13C5 Glutamine	1	0.15946
330	FBM	52	mc	Hyperoxia	Gran+Phago	13C5 Glutamine	2	0.25228
330	FBM	52	mc	Hyperoxia	Gran+Phago	13C5 Glutamine	3	0.55692
331	FBM	46	f	Normoxia	PBMCs	1,2-13C2 Glucose	1	1.30543
331	FBM	46	f	Normoxia	PBMCs	1,2-13C2 Glucose	2	1.39111
331	FBM	46	f	Normoxia	PBMCs	1,2-13C2 Glucose	3	1.92899
331	FBM	46	f	Normoxia	PBMCs	13C6 Glucose	1	2.75009
331	FBM	46	f	Normoxia	PBMCs	13C6 Glucose	2	3.39745
331	FBM	46	f	Normoxia	PBMCs	13C6 Glucose	3	2.81673
331	FBM	46	f	Normoxia	PBMCs	13C5 Glutamine	1	3.71994
331	FBM	46	f	Normoxia	PBMCs	13C5 Glutamine	2	3.11304
331	FBM	46	f	Normoxia	PBMCs	13C5 Glutamine	3	4.03886
331	FBM	46	f	Normoxia	Gran	1,2-13C2 Glucose	1	2.07893
331	FBM	46	f	Normoxia	Gran	1,2-13C2 Glucose	2	1.79809
331	FBM	46	f	Normoxia	Gran	1,2-13C2 Glucose	3	2.65013
331	FBM	46	f	Normoxia	Gran	13C6 Glucose	1	3.04521
331	FBM	46	f	Normoxia	Gran	13C6 Glucose	2	3.41887
331	FBM	46	f	Normoxia	Gran	13C6 Glucose	3	4.23283
331	FBM	46	f	Normoxia	Gran	13C5 Glutamine	1	0.73304
331	FBM	46	f	Normoxia	Gran	13C5 Glutamine	2	0.82586
331	FBM	46	f	Normoxia	Gran	13C5 Glutamine	3	1.36136
331	FBM	46	f	Normoxia	Gran+Phago	1,2-13C2 Glucose	1	24.0202
331	FBM	46	f	Normoxia	Gran+Phago	1,2-13C2 Glucose	2	19.9599
331	FBM	46	f	Normoxia	Gran+Phago	1,2-13C2 Glucose	3	23.9107
331	FBM	46	f	Normoxia	Gran+Phago	13C6 Glucose	1	35.0277
331	FBM	46	f	Normoxia	Gran+Phago	13C6 Glucose	2	26.4906
331	FBM	46	f	Normoxia	Gran+Phago	13C6 Glucose	3	30.8603
331	FBM	46	f	Normoxia	Gran+Phago	13C5 Glutamine	1	0.0476
331	FBM	46	f	Normoxia	Gran+Phago	13C5 Glutamine	2	0.22848
331	FBM	46	f	Normoxia	Gran+Phago	13C5 Glutamine	3	0.46172
332	FBM	48	f	Normoxia	PBMCs	1,2-13C2 Glucose	1	1.61126
332	FBM	48	f	Normoxia	PBMCs	1,2-13C2 Glucose	2	0.9639
332	FBM	48	f	Normoxia	PBMCs	13C6 Glucose	1	3.13446
332	FBM	48	f	Normoxia	PBMCs	13C6 Glucose	2	1.97302
332	FBM	48	f	Normoxia	PBMCs	13C5 Glutamine	1	4.13049
332	FBM	48	f	Normoxia	PBMCs	13C5 Glutamine	2	3.50693
332	FBM	48	f	Normoxia	Gran	1,2-13C2 Glucose	2	2.67512
332	FBM	48	f	Normoxia	Gran	13C6 Glucose	2	3.68662
332	FBM	48	f	Normoxia	Gran	13C5 Glutamine	2	1.17691
332	FBM	48	f	Normoxia	Gran+Phago	1,2-13C2 Glucose	2	15.9984
332	FBM	48	f	Normoxia	Gran+Phago	13C6 Glucose	2	22.9313
332	FBM	48	f	Normoxia	Gran+Phago	13C5 Glutamine	2	0.17493
333	FBM	56	mc	Hyperoxia	PBMCs	1,2-13C2 Glucose	1	0.94605
333	FBM	56	mc	Hyperoxia	PBMCs	1,2-13C2 Glucose	2	0.67592
333	FBM	56	mc	Hyperoxia	PBMCs	1,2-13C2 Glucose	3	2.8917
333	FBM	56	mc	Hyperoxia	PBMCs	13C6 Glucose	1	1.28401
333	FBM	56	mc	Hyperoxia	PBMCs	13C6 Glucose	2	1.30067
333	FBM	56	mc	Hyperoxia	PBMCs	13C6 Glucose	3	4.65647
333	FBM	56	mc	Hyperoxia	PBMCs	13C5 Glutamine	1	1.37802
333	FBM	56	mc	Hyperoxia	PBMCs	13C5 Glutamine	2	4.17333
333	FBM	56	mc	Hyperoxia	PBMCs	13C5 Glutamine	3	7.15547
333	FBM	56	mc	Hyperoxia	Gran	1,2-13C2 Glucose	2	1.44228
333	FBM	56	mc	Hyperoxia	Gran	1,2-13C2 Glucose	3	3.06068
333	FBM	56	mc	Hyperoxia	Gran	13C6 Glucose	1	4.63267
333	FBM	56	mc	Hyperoxia	Gran	13C6 Glucose	2	2.26695
333	FBM	56	mc	Hyperoxia	Gran	13C6 Glucose	3	5.20387
333	FBM	56	mc	Hyperoxia	Gran	13C5 Glutamine	2	2.06703
333	FBM	56	mc	Hyperoxia	Gran	13C5 Glutamine	3	3.23561
333	FBM	56	mc	Hyperoxia	Gran+Phago	1,2-13C2 Glucose	2	19.14
333	FBM	56	mc	Hyperoxia	Gran+Phago	1,2-13C2 Glucose	3	25.4017
333	FBM	56	mc	Hyperoxia	Gran+Phago	13C6 Glucose	2	29.8059
333	FBM	56	mc	Hyperoxia	Gran+Phago	13C6 Glucose	3	31.6695
333	FBM	56	mc	Hyperoxia	Gran+Phago	13C5 Glutamine	2	0.86513
333	FBM	56	mc	Hyperoxia	Gran+Phago	13C5 Glutamine	3	0.86751
348	FBM	86	f	Normoxia	PBMCs	1,2-13C2 Glucose	1	1.93415
348	FBM	86	f	Normoxia	PBMCs	1,2-13C2 Glucose	2	1.79849
348	FBM	86	f	Normoxia	PBMCs	13C6 Glucose	1	3.57397
348	FBM	86	f	Normoxia	PBMCs	13C6 Glucose	2	2.40301
348	FBM	86	f	Normoxia	PBMCs	13C5 Glutamine	1	3.59063
348	FBM	86	f	Normoxia	PBMCs	13C5 Glutamine	2	2.94565
348	FBM	86	f	Normoxia	Gran	1,2-13C2 Glucose	2	2.02459
348	FBM	86	f	Normoxia	Gran	13C6 Glucose	2	3.03133
348	FBM	86	f	Normoxia	Gran	13C5 Glutamine	2	1.51051
348	FBM	86	f	Normoxia	Gran+Phago	1,2-13C2 Glucose	2	10.1071
348	FBM	86	f	Normoxia	Gran+Phago	13C6 Glucose	2	11.1757
348	FBM	86	f	Normoxia	Gran+Phago	13C5 Glutamine	2	1.27013
334	BMW	72	mc	Normoxia	PBMCs	1,2-13C2 Glucose	1	0.83062
334	BMW	72	mc	Normoxia	PBMCs	1,2-13C2 Glucose	2	0.67592
334	BMW	72	mc	Normoxia	PBMCs	1,2-13C2 Glucose	3	1.17096
334	BMW	72	mc	Normoxia	PBMCs	13C6 Glucose	1	1.83736
334	BMW	72	mc	Normoxia	PBMCs	13C6 Glucose	2	1.1424
334	BMW	72	mc	Normoxia	PBMCs	13C6 Glucose	3	2.50138
334	BMW	72	mc	Normoxia	PBMCs	13C5 Glutamine	1	3.14279
334	BMW	72	mc	Normoxia	PBMCs	13C5 Glutamine	2	2.96905
334	BMW	72	mc	Normoxia	PBMCs	13C5 Glutamine	3	5.95595
334	BMW	72	mc	Normoxia	Gran	1,2-13C2 Glucose	1	6.3427
334	BMW	72	mc	Normoxia	Gran	1,2-13C2 Glucose	2	0.78064
334	BMW	72	mc	Normoxia	Gran	1,2-13C2 Glucose	3	1.48274
334	BMW	72	mc	Normoxia	Gran	13C6 Glucose	1	8.00632
334	BMW	72	mc	Normoxia	Gran	13C6 Glucose	2	1.21618
334	BMW	72	mc	Normoxia	Gran	13C6 Glucose	3	2.59896
334	BMW	72	mc	Normoxia	Gran	13C5 Glutamine	1	0.19397
334	BMW	72	mc	Normoxia	Gran	13C5 Glutamine	2	1.06743
334	BMW	72	mc	Normoxia	Gran	13C5 Glutamine	3	1.96469
334	BMW	72	mc	Normoxia	Gran+Phago	1,2-13C2 Glucose	1	11.0099
334	BMW	72	mc	Normoxia	Gran+Phago	1,2-13C2 Glucose	2	19.9825
334	BMW	72	mc	Normoxia	Gran+Phago	1,2-13C2 Glucose	3	26.1776
334	BMW	72	mc	Normoxia	Gran+Phago	13C6 Glucose	1	18.4569
334	BMW	72	mc	Normoxia	Gran+Phago	13C6 Glucose	2	29.6381
334	BMW	72	mc	Normoxia	Gran+Phago	13C6 Glucose	3	35.8071
334	BMW	72	mc	Normoxia	Gran+Phago	13C5 Glutamine	1	0.023919
334	BMW	72	mc	Normoxia	Gran+Phago	13C5 Glutamine	2	0.38199
334	BMW	72	mc	Normoxia	Gran+Phago	13C5 Glutamine	3	0.82467
335	BMW	75	f	Hyperoxia	PBMCs	1,2-13C2 Glucose	1	0.96033
335	BMW	75	f	Hyperoxia	PBMCs	1,2-13C2 Glucose	2	1.57199
335	BMW	75	f	Hyperoxia	PBMCs	13C6 Glucose	1	2.34073
335	BMW	75	f	Hyperoxia	PBMCs	13C6 Glucose	2	3.30939
335	BMW	75	f	Hyperoxia	PBMCs	13C5 Glutamine	1	3.79253
335	BMW	75	f	Hyperoxia	PBMCs	13C5 Glutamine	2	3.37603
335	BMW	75	f	Hyperoxia	Gran	1,2-13C2 Glucose	1	3.73779
335	BMW	75	f	Hyperoxia	Gran	1,2-13C2 Glucose	2	1.74573
335	BMW	75	f	Hyperoxia	Gran	13C6 Glucose	1	3.67115
335	BMW	75	f	Hyperoxia	Gran	13C6 Glucose	2	3.32843
335	BMW	75	f	Hyperoxia	Gran	13C5 Glutamine	1	0.86275
335	BMW	75	f	Hyperoxia	Gran	13C5 Glutamine	2	0.81753
335	BMW	75	f	Hyperoxia	Gran+Phago	1,2-13C2 Glucose	1	19.2506
335	BMW	75	f	Hyperoxia	Gran+Phago	1,2-13C2 Glucose	2	21.9995
335	BMW	75	f	Hyperoxia	Gran+Phago	13C6 Glucose	1	31.2601
335	BMW	75	f	Hyperoxia	Gran+Phago	13C6 Glucose	2	30.2986
335	BMW	75	f	Hyperoxia	Gran+Phago	13C5 Glutamine	1	0.29155
335	BMW	75	f	Hyperoxia	Gran+Phago	13C5 Glutamine	2	0.68663
336	BMW	72	f	Normoxia	PBMCs	1,2-13C2 Glucose	1	1.21459
336	BMW	72	f	Normoxia	PBMCs	13C6 Glucose	1	2.10709
336	BMW	72	f	Normoxia	PBMCs	13C5 Glutamine	1	3.62791
336	BMW	72	f	Normoxia	Gran	1,2-13C2 Glucose	1	5.31057
336	BMW	72	f	Normoxia	Gran	13C6 Glucose	1	5.84131
336	BMW	72	f	Normoxia	Gran	13C5 Glutamine	1	0.786193
336	BMW	72	f	Normoxia	Gran+Phago	1,2-13C2 Glucose	1	17.9722
336	BMW	72	f	Normoxia	Gran+Phago	13C6 Glucose	1	28.6013
336	BMW	72	f	Normoxia	Gran+Phago	13C5 Glutamine	1	0.333993
337	BMW	79	mc	Hyperoxia	PBMCs	1,2-13C2 Glucose	1	1.01567
337	BMW	79	mc	Hyperoxia	PBMCs	1,2-13C2 Glucose	2	2.48175
337	BMW	79	mc	Hyperoxia	PBMCs	1,2-13C2 Glucose	3	1.51547
337	BMW	79	mc	Hyperoxia	PBMCs	13C6 Glucose	1	2.19853
337	BMW	79	mc	Hyperoxia	PBMCs	13C6 Glucose	2	4.06445
337	BMW	79	mc	Hyperoxia	PBMCs	13C6 Glucose	3	1.9867
337	BMW	79	mc	Hyperoxia	PBMCs	13C5 Glutamine	1	3.83358
337	BMW	79	mc	Hyperoxia	PBMCs	13C5 Glutamine	2	3.57654
337	BMW	79	mc	Hyperoxia	PBMCs	13C5 Glutamine	3	3.59558
337	BMW	79	mc	Hyperoxia	Gran	1,2-13C2 Glucose	1	4.18344
337	BMW	79	mc	Hyperoxia	Gran	1,2-13C2 Glucose	2	3.82407
337	BMW	79	mc	Hyperoxia	Gran	1,2-13C2 Glucose	3	3.95259
337	BMW	79	mc	Hyperoxia	Gran	13C6 Glucose	1	5.6757
337	BMW	79	mc	Hyperoxia	Gran	13C6 Glucose	2	5.58526
337	BMW	79	mc	Hyperoxia	Gran	13C6 Glucose	3	4.64755
337	BMW	79	mc	Hyperoxia	Gran	13C5 Glutamine	1	0.639625
337	BMW	79	mc	Hyperoxia	Gran	13C5 Glutamine	2	1.32506
337	BMW	79	mc	Hyperoxia	Gran	13C5 Glutamine	3	1.68206
337	BMW	79	mc	Hyperoxia	Gran+Phago	1,2-13C2 Glucose	1	17.1116
337	BMW	79	mc	Hyperoxia	Gran+Phago	1,2-13C2 Glucose	2	18.3659
337	BMW	79	mc	Hyperoxia	Gran+Phago	1,2-13C2 Glucose	3	22.5213
337	BMW	79	mc	Hyperoxia	Gran+Phago	13C6 Glucose	1	22.4357
337	BMW	79	mc	Hyperoxia	Gran+Phago	13C6 Glucose	2	31.6225
337	BMW	79	mc	Hyperoxia	Gran+Phago	13C6 Glucose	3	25.8295
337	BMW	79	mc	Hyperoxia	Gran+Phago	13C5 Glutamine	1	0.215985
337	BMW	79	mc	Hyperoxia	Gran+Phago	13C5 Glutamine	2	0.558705
337	BMW	79	mc	Hyperoxia	Gran+Phago	13C5 Glutamine	3	0.594405
338	BMW	80	f	Normoxia	PBMCs	1,2-13C2 Glucose	1	0.74256
338	BMW	80	f	Normoxia	PBMCs	1,2-13C2 Glucose	2	1.58984
338	BMW	80	f	Normoxia	PBMCs	1,2-13C2 Glucose	3	1.75644
338	BMW	80	f	Normoxia	PBMCs	13C6 Glucose	1	2.06584
338	BMW	80	f	Normoxia	PBMCs	13C6 Glucose	2	3.1892
338	BMW	80	f	Normoxia	PBMCs	13C6 Glucose	3	4.31256
338	BMW	80	f	Normoxia	PBMCs	13C5 Glutamine	1	3.92105
338	BMW	80	f	Normoxia	PBMCs	13C5 Glutamine	2	2.91669
338	BMW	80	f	Normoxia	PBMCs	13C5 Glutamine	3	6.41767
338	BMW	80	f	Normoxia	Gran	1,2-13C2 Glucose	1	3.59856
338	BMW	80	f	Normoxia	Gran	1,2-13C2 Glucose	2	2.61086
338	BMW	80	f	Normoxia	Gran	1,2-13C2 Glucose	3	1.91114
338	BMW	80	f	Normoxia	Gran	13C6 Glucose	1	4.37682
338	BMW	80	f	Normoxia	Gran	13C6 Glucose	2	4.7005
338	BMW	80	f	Normoxia	Gran	13C6 Glucose	3	4.24592
338	BMW	80	f	Normoxia	Gran	13C5 Glutamine	1	0.27727
338	BMW	80	f	Normoxia	Gran	13C5 Glutamine	2	1.04363
338	BMW	80	f	Normoxia	Gran	13C5 Glutamine	3	2.84529
338	BMW	80	f	Normoxia	Gran+Phago	1,2-13C2 Glucose	1	16.8052
338	BMW	80	f	Normoxia	Gran+Phago	1,2-13C2 Glucose	2	25.8635
338	BMW	80	f	Normoxia	Gran+Phago	1,2-13C2 Glucose	3	24.6425
338	BMW	80	f	Normoxia	Gran+Phago	13C6 Glucose	1	28.3815
338	BMW	80	f	Normoxia	Gran+Phago	13C6 Glucose	2	37.7849
338	BMW	80	f	Normoxia	Gran+Phago	13C6 Glucose	3	34.4077
338	BMW	80	f	Normoxia	Gran+Phago	13C5 Glutamine	1	0.35819
338	BMW	80	f	Normoxia	Gran+Phago	13C5 Glutamine	2	0.91035
338	BMW	80	f	Normoxia	Gran+Phago	13C5 Glutamine	3	1.71241
339	BMW	80	mc	Hyperoxia	PBMCs	1,2-13C2 Glucose	1	1.071
339	BMW	80	mc	Hyperoxia	PBMCs	1,2-13C2 Glucose	2	2.55136
339	BMW	80	mc	Hyperoxia	PBMCs	1,2-13C2 Glucose	3	2.19912
339	BMW	80	mc	Hyperoxia	PBMCs	13C6 Glucose	1	2.03966
339	BMW	80	mc	Hyperoxia	PBMCs	13C6 Glucose	2	3.9627
339	BMW	80	mc	Hyperoxia	PBMCs	13C6 Glucose	3	4.67194
339	BMW	80	mc	Hyperoxia	PBMCs	13C5 Glutamine	1	3.43315
339	BMW	80	mc	Hyperoxia	PBMCs	13C5 Glutamine	2	1.74335
339	BMW	80	mc	Hyperoxia	PBMCs	13C5 Glutamine	3	6.40577
339	BMW	80	mc	Hyperoxia	Gran	1,2-13C2 Glucose	1	3.98888
339	BMW	80	mc	Hyperoxia	Gran	1,2-13C2 Glucose	2	4.63862
339	BMW	80	mc	Hyperoxia	Gran	1,2-13C2 Glucose	3	2.76556
339	BMW	80	mc	Hyperoxia	Gran	13C6 Glucose	1	5.92144
339	BMW	80	mc	Hyperoxia	Gran	13C6 Glucose	2	5.93096
339	BMW	80	mc	Hyperoxia	Gran	13C6 Glucose	3	6.59736
339	BMW	80	mc	Hyperoxia	Gran	13C5 Glutamine	1	0.60809
339	BMW	80	mc	Hyperoxia	Gran	13C5 Glutamine	2	1.03887
339	BMW	80	mc	Hyperoxia	Gran	13C5 Glutamine	3	5.21339
339	BMW	80	mc	Hyperoxia	Gran+Phago	1,2-13C2 Glucose	1	23.0979
339	BMW	80	mc	Hyperoxia	Gran+Phago	1,2-13C2 Glucose	2	24.7663
339	BMW	80	mc	Hyperoxia	Gran+Phago	1,2-13C2 Glucose	3	26.3299
339	BMW	80	mc	Hyperoxia	Gran+Phago	13C6 Glucose	1	30.2784
339	BMW	80	mc	Hyperoxia	Gran+Phago	13C6 Glucose	2	36.6092
339	BMW	80	mc	Hyperoxia	Gran+Phago	13C6 Glucose	3	36.3569
339	BMW	80	mc	Hyperoxia	Gran+Phago	13C5 Glutamine	1	0.73661
339	BMW	80	mc	Hyperoxia	Gran+Phago	13C5 Glutamine	2	1.12455
339	BMW	80	mc	Hyperoxia	Gran+Phago	13C5 Glutamine	3	2.72867
340	BMW	72	mc	Normoxia	PBMCs	1,2-13C2 Glucose	1	1.27806
340	BMW	72	mc	Normoxia	PBMCs	1,2-13C2 Glucose	2	1.82546
340	BMW	72	mc	Normoxia	PBMCs	13C6 Glucose	1	2.26576
340	BMW	72	mc	Normoxia	PBMCs	13C6 Glucose	2	3.18444
340	BMW	72	mc	Normoxia	PBMCs	13C5 Glutamine	1	3.04164
340	BMW	72	mc	Normoxia	PBMCs	13C5 Glutamine	2	2.90122
340	BMW	72	mc	Normoxia	Gran	1,2-13C2 Glucose	1	3.26774
340	BMW	72	mc	Normoxia	Gran	1,2-13C2 Glucose	2	1.50654
340	BMW	72	mc	Normoxia	Gran	13C6 Glucose	1	5.00514
340	BMW	72	mc	Normoxia	Gran	13C6 Glucose	2	2.51328
340	BMW	72	mc	Normoxia	Gran	13C5 Glutamine	1	0.476
340	BMW	72	mc	Normoxia	Gran	13C5 Glutamine	2	1.12336
340	BMW	72	mc	Normoxia	Gran+Phago	1,2-13C2 Glucose	1	20.1705
340	BMW	72	mc	Normoxia	Gran+Phago	1,2-13C2 Glucose	2	22.4434
340	BMW	72	mc	Normoxia	Gran+Phago	13C6 Glucose	1	28.0816
340	BMW	72	mc	Normoxia	Gran+Phago	13C6 Glucose	2	32.2966
340	BMW	72	mc	Normoxia	Gran+Phago	13C5 Glutamine	1	0.5831
340	BMW	72	mc	Normoxia	Gran+Phago	13C5 Glutamine	2	0.7497
341	BMW	72	mc	Hyperoxia	PBMCs	1,2-13C2 Glucose	1	3.28043
341	BMW	72	mc	Hyperoxia	PBMCs	13C6 Glucose	1	5.14635
341	BMW	72	mc	Hyperoxia	PBMCs	13C5 Glutamine	1	2.71875
341	BMW	72	mc	Hyperoxia	Gran	1,2-13C2 Glucose	1	9.25423
341	BMW	72	mc	Hyperoxia	Gran	13C6 Glucose	1	13.8215
341	BMW	72	mc	Hyperoxia	Gran	13C5 Glutamine	1	0.912333
341	BMW	72	mc	Hyperoxia	Gran+Phago	1,2-13C2 Glucose	1	18.9527
341	BMW	72	mc	Hyperoxia	Gran+Phago	13C6 Glucose	1	24.0245
341	BMW	72	mc	Hyperoxia	Gran+Phago	13C5 Glutamine	1	0.721933
342	BMW	75	mc	Normoxia	PBMCs	1,2-13C2 Glucose	1	1.14875
342	BMW	75	mc	Normoxia	PBMCs	1,2-13C2 Glucose	2	2.27211
342	BMW	75	mc	Normoxia	PBMCs	1,2-13C2 Glucose	3	2.04125
342	BMW	75	mc	Normoxia	PBMCs	13C6 Glucose	1	1.98413
342	BMW	75	mc	Normoxia	PBMCs	13C6 Glucose	2	2.30781
342	BMW	75	mc	Normoxia	PBMCs	13C6 Glucose	3	3.51685
342	BMW	75	mc	Normoxia	PBMCs	13C5 Glutamine	1	2.80285
342	BMW	75	mc	Normoxia	PBMCs	13C5 Glutamine	2	2.51011
342	BMW	75	mc	Normoxia	PBMCs	13C5 Glutamine	3	5.99919
342	BMW	75	mc	Normoxia	Gran	1,2-13C2 Glucose	1	3.85481
342	BMW	75	mc	Normoxia	Gran	1,2-13C2 Glucose	2	2.37683
342	BMW	75	mc	Normoxia	Gran	1,2-13C2 Glucose	3	2.21499
342	BMW	75	mc	Normoxia	Gran	13C6 Glucose	1	4.46647
342	BMW	75	mc	Normoxia	Gran	13C6 Glucose	2	3.67155
342	BMW	75	mc	Normoxia	Gran	13C6 Glucose	3	4.37127
342	BMW	75	mc	Normoxia	Gran	13C5 Glutamine	1	0.725107
342	BMW	75	mc	Normoxia	Gran	13C5 Glutamine	2	1.56049
342	BMW	75	mc	Normoxia	Gran	13C5 Glutamine	3	3.83815
342	BMW	75	mc	Normoxia	Gran+Phago	1,2-13C2 Glucose	1	23.6421
342	BMW	75	mc	Normoxia	Gran+Phago	1,2-13C2 Glucose	2	21.8286
342	BMW	75	mc	Normoxia	Gran+Phago	1,2-13C2 Glucose	3	27.2145
342	BMW	75	mc	Normoxia	Gran+Phago	13C6 Glucose	1	32.5814
342	BMW	75	mc	Normoxia	Gran+Phago	13C6 Glucose	2	31.5961
342	BMW	75	mc	Normoxia	Gran+Phago	13C6 Glucose	3	33.3549
342	BMW	75	mc	Normoxia	Gran+Phago	13C5 Glutamine	1	0.694167
342	BMW	75	mc	Normoxia	Gran+Phago	13C5 Glutamine	2	1.07735
342	BMW	75	mc	Normoxia	Gran+Phago	13C5 Glutamine	3	2.34589
343	BMW	75	mc	Hyperoxia	PBMCs	1,2-13C2 Glucose	1	0.598173
343	BMW	75	mc	Hyperoxia	PBMCs	1,2-13C2 Glucose	2	2.54025
343	BMW	75	mc	Hyperoxia	PBMCs	1,2-13C2 Glucose	3	2.18325
343	BMW	75	mc	Hyperoxia	PBMCs	13C6 Glucose	1	1.23125
343	BMW	75	mc	Hyperoxia	PBMCs	13C6 Glucose	2	3.47797
343	BMW	75	mc	Hyperoxia	PBMCs	13C6 Glucose	3	3.14715
343	BMW	75	mc	Hyperoxia	PBMCs	13C5 Glutamine	1	2.97341
343	BMW	75	mc	Hyperoxia	PBMCs	13C5 Glutamine	2	2.45933
343	BMW	75	mc	Hyperoxia	PBMCs	13C5 Glutamine	3	5.11065
343	BMW	75	mc	Hyperoxia	Gran	1,2-13C2 Glucose	1	5.97935
343	BMW	75	mc	Hyperoxia	Gran	1,2-13C2 Glucose	2	4.47519
343	BMW	75	mc	Hyperoxia	Gran	1,2-13C2 Glucose	3	3.45179
343	BMW	75	mc	Hyperoxia	Gran	13C6 Glucose	1	8.05471
343	BMW	75	mc	Hyperoxia	Gran	13C6 Glucose	2	6.49343
343	BMW	75	mc	Hyperoxia	Gran	13C6 Glucose	3	5.02735
343	BMW	75	mc	Hyperoxia	Gran	13C5 Glutamine	1	0.755253
343	BMW	75	mc	Hyperoxia	Gran	13C5 Glutamine	2	1.01467
343	BMW	75	mc	Hyperoxia	Gran	13C5 Glutamine	3	2.96627
343	BMW	75	mc	Hyperoxia	Gran+Phago	1,2-13C2 Glucose	1	24.5743
343	BMW	75	mc	Hyperoxia	Gran+Phago	1,2-13C2 Glucose	2	23.1035
343	BMW	75	mc	Hyperoxia	Gran+Phago	1,2-13C2 Glucose	3	27.0995
343	BMW	75	mc	Hyperoxia	Gran+Phago	13C6 Glucose	1	36.4457
343	BMW	75	mc	Hyperoxia	Gran+Phago	13C6 Glucose	2	31.1241
343	BMW	75	mc	Hyperoxia	Gran+Phago	13C6 Glucose	3	32.5925
343	BMW	75	mc	Hyperoxia	Gran+Phago	13C5 Glutamine	1	0.631493
343	BMW	75	mc	Hyperoxia	Gran+Phago	13C5 Glutamine	2	0.833793
343	BMW	75	mc	Hyperoxia	Gran+Phago	13C5 Glutamine	3	1.62871
344	BMW	76	mc	Normoxia	PBMCs	1,2-13C2 Glucose	1	1.35343
344	BMW	76	mc	Normoxia	PBMCs	1,2-13C2 Glucose	2	2.53629
344	BMW	76	mc	Normoxia	PBMCs	1,2-13C2 Glucose	3	2.36969
344	BMW	76	mc	Normoxia	PBMCs	13C6 Glucose	1	2.17691
344	BMW	76	mc	Normoxia	PBMCs	13C6 Glucose	2	3.82149
344	BMW	76	mc	Normoxia	PBMCs	13C6 Glucose	3	3.30741
344	BMW	76	mc	Normoxia	PBMCs	13C5 Glutamine	1	2.56723
344	BMW	76	mc	Normoxia	PBMCs	13C5 Glutamine	2	1.96033
344	BMW	76	mc	Normoxia	PBMCs	13C5 Glutamine	3	5.35421
344	BMW	76	mc	Normoxia	Gran	1,2-13C2 Glucose	1	3.67155
344	BMW	76	mc	Normoxia	Gran	1,2-13C2 Glucose	2	3.86909
344	BMW	76	mc	Normoxia	Gran	1,2-13C2 Glucose	3	2.17453
344	BMW	76	mc	Normoxia	Gran	13C6 Glucose	1	5.85163
344	BMW	76	mc	Normoxia	Gran	13C6 Glucose	2	5.68503
344	BMW	76	mc	Normoxia	Gran	13C6 Glucose	3	3.67631
344	BMW	76	mc	Normoxia	Gran	13C5 Glutamine	1	0.541847
344	BMW	76	mc	Normoxia	Gran	13C5 Glutamine	2	1.10115
344	BMW	76	mc	Normoxia	Gran	13C5 Glutamine	3	3.15033
344	BMW	76	mc	Normoxia	Gran+Phago	1,2-13C2 Glucose	1	21.581
344	BMW	76	mc	Normoxia	Gran+Phago	1,2-13C2 Glucose	2	22.8115
344	BMW	76	mc	Normoxia	Gran+Phago	1,2-13C2 Glucose	3	26.51
344	BMW	76	mc	Normoxia	Gran+Phago	13C6 Glucose	1	31.2367
344	BMW	76	mc	Normoxia	Gran+Phago	13C6 Glucose	2	34.2117
344	BMW	76	mc	Normoxia	Gran+Phago	13C6 Glucose	3	34.3093
344	BMW	76	mc	Normoxia	Gran+Phago	13C5 Glutamine	1	0.560887
344	BMW	76	mc	Normoxia	Gran+Phago	13C5 Glutamine	2	0.920267
344	BMW	76	mc	Normoxia	Gran+Phago	13C5 Glutamine	3	1.72233
345	BMW	75	mc	Hyperoxia	PBMCs	1,2-13C2 Glucose	1	1.66124
345	BMW	75	mc	Hyperoxia	PBMCs	1,2-13C2 Glucose	2	3.0583
345	BMW	75	mc	Hyperoxia	PBMCs	1,2-13C2 Glucose	3	1.4875
345	BMW	75	mc	Hyperoxia	PBMCs	13C6 Glucose	1	2.46092
345	BMW	75	mc	Hyperoxia	PBMCs	13C6 Glucose	2	4.34826
345	BMW	75	mc	Hyperoxia	PBMCs	13C6 Glucose	3	3.18622
345	BMW	75	mc	Hyperoxia	PBMCs	13C5 Glutamine	1	2.60134
345	BMW	75	mc	Hyperoxia	PBMCs	13C5 Glutamine	2	2.3324
345	BMW	75	mc	Hyperoxia	PBMCs	13C5 Glutamine	3	6.2713
345	BMW	75	mc	Hyperoxia	Gran	1,2-13C2 Glucose	1	4.9504
345	BMW	75	mc	Hyperoxia	Gran	1,2-13C2 Glucose	2	3.87147
345	BMW	75	mc	Hyperoxia	Gran	1,2-13C2 Glucose	3	2.39904
345	BMW	75	mc	Hyperoxia	Gran	13C6 Glucose	1	6.12612
345	BMW	75	mc	Hyperoxia	Gran	13C6 Glucose	2	5.66202
345	BMW	75	mc	Hyperoxia	Gran	13C6 Glucose	3	4.91946
345	BMW	75	mc	Hyperoxia	Gran	13C5 Glutamine	1	0.89726
345	BMW	75	mc	Hyperoxia	Gran	13C5 Glutamine	2	0.99246
345	BMW	75	mc	Hyperoxia	Gran	13C5 Glutamine	3	4.1531
345	BMW	75	mc	Hyperoxia	Gran+Phago	1,2-13C2 Glucose	1	23.8952
345	BMW	75	mc	Hyperoxia	Gran+Phago	1,2-13C2 Glucose	2	17.1713
345	BMW	75	mc	Hyperoxia	Gran+Phago	1,2-13C2 Glucose	3	23.5882
345	BMW	75	mc	Hyperoxia	Gran+Phago	13C6 Glucose	1	33.0772
345	BMW	75	mc	Hyperoxia	Gran+Phago	13C6 Glucose	2	29.3002
345	BMW	75	mc	Hyperoxia	Gran+Phago	13C6 Glucose	3	36.9852
345	BMW	75	mc	Hyperoxia	Gran+Phago	13C5 Glutamine	1	0.78064
345	BMW	75	mc	Hyperoxia	Gran+Phago	13C5 Glutamine	2	1.0472
345	BMW	75	mc	Hyperoxia	Gran+Phago	13C5 Glutamine	3	2.18484
346	BMW	75	f	Normoxia	PBMCs	1,2-13C2 Glucose	1	1.62633
346	BMW	75	f	Normoxia	PBMCs	1,2-13C2 Glucose	2	3.19475
346	BMW	75	f	Normoxia	PBMCs	13C6 Glucose	1	2.58785
346	BMW	75	f	Normoxia	PBMCs	13C6 Glucose	2	4.64893
346	BMW	75	f	Normoxia	PBMCs	13C5 Glutamine	1	3.87305
346	BMW	75	f	Normoxia	PBMCs	13C5 Glutamine	2	3.01625
346	BMW	75	f	Normoxia	Gran	1,2-13C2 Glucose	1	3.66837
346	BMW	75	f	Normoxia	Gran	1,2-13C2 Glucose	2	6.06265
346	BMW	75	f	Normoxia	Gran	13C6 Glucose	1	7.48589
346	BMW	75	f	Normoxia	Gran	13C6 Glucose	2	6.92421
346	BMW	75	f	Normoxia	Gran	13C5 Glutamine	1	0.981353
346	BMW	75	f	Normoxia	Gran	13C5 Glutamine	2	1.44545
346	BMW	75	f	Normoxia	Gran+Phago	1,2-13C2 Glucose	1	19.0122
346	BMW	75	f	Normoxia	Gran+Phago	1,2-13C2 Glucose	2	22.6441
346	BMW	75	f	Normoxia	Gran+Phago	13C6 Glucose	1	32.8853
346	BMW	75	f	Normoxia	Gran+Phago	13C6 Glucose	2	37.6643
346	BMW	75	f	Normoxia	Gran+Phago	13C5 Glutamine	1	0.850453
346	BMW	75	f	Normoxia	Gran+Phago	13C5 Glutamine	2	1.52637
347	BMW	74	mc	Hyperoxia	PBMCs	1,2-13C2 Glucose	1	1.37247
347	BMW	74	mc	Hyperoxia	PBMCs	1,2-13C2 Glucose	2	2.05791
347	BMW	74	mc	Hyperoxia	PBMCs	13C6 Glucose	1	2.59341
347	BMW	74	mc	Hyperoxia	PBMCs	13C6 Glucose	2	3.84529
347	BMW	74	mc	Hyperoxia	PBMCs	13C5 Glutamine	1	3.99761
347	BMW	74	mc	Hyperoxia	PBMCs	13C5 Glutamine	2	1.65331
347	BMW	74	mc	Hyperoxia	Gran	1,2-13C2 Glucose	1	3.05037
347	BMW	74	mc	Hyperoxia	Gran	1,2-13C2 Glucose	2	1.84847
347	BMW	74	mc	Hyperoxia	Gran	1,2-13C2 Glucose	3	2.56723
347	BMW	74	mc	Hyperoxia	Gran	13C6 Glucose	1	5.12573
347	BMW	74	mc	Hyperoxia	Gran	13C6 Glucose	2	2.29829
347	BMW	74	mc	Hyperoxia	Gran	13C6 Glucose	3	4.39269
347	BMW	74	mc	Hyperoxia	Gran	13C5 Glutamine	1	0.475207
347	BMW	74	mc	Hyperoxia	Gran	13C5 Glutamine	2	0.413327
347	BMW	74	mc	Hyperoxia	Gran	13C5 Glutamine	3	2.45775
347	BMW	74	mc	Hyperoxia	Gran+Phago	1,2-13C2 Glucose	1	19.6556
347	BMW	74	mc	Hyperoxia	Gran+Phago	1,2-13C2 Glucose	2	10.1761
347	BMW	74	mc	Hyperoxia	Gran+Phago	1,2-13C2 Glucose	3	11.2733
347	BMW	74	mc	Hyperoxia	Gran+Phago	13C6 Glucose	1	26.1554
347	BMW	74	mc	Hyperoxia	Gran+Phago	13C6 Glucose	2	11.9397
347	BMW	74	mc	Hyperoxia	Gran+Phago	13C6 Glucose	3	17.4279
347	BMW	74	mc	Hyperoxia	Gran+Phago	13C5 Glutamine	1	0.515667
347	BMW	74	mc	Hyperoxia	Gran+Phago	13C5 Glutamine	2	0.394287
347	BMW	74	mc	Hyperoxia	Gran+Phago	13C5 Glutamine	3	1.93891
